# Supplementary material for: Transcriptome Analysis of Chinese Chestnut (Castanea mollissima Blume) in Response to Dryocosmus kuriphilus Yasumatsu Infestation
Source: Int J Mol Sci. 2019 Feb 15;20(4):855. doi: 10.3390/ijms20040855 (PMC6412832; doi:10.3390/ijms20040855)
Supplement: Supplementary file 1 [file ijms-20-00855-s001.zip]

Archive with 8 entries (8 files):
- Supplementary Excel S2.xlsx
- Supplementary Excel S3.xlsx
- Supplementary Figure S1.docx
- Supplementary Figure S2.docx
- Supplementary Table S1.docx
- Supplementary Table S2.docx
- Supplementary Table S3.docx
- Supplementary Excel S1.xlsx
