# Supplementary material for: Transcriptome Analysis of Chinese Chestnut (Castanea mollissima Blume) in Response to Dryocosmus kuriphilus Yasumatsu Infestation
Source: Int J Mol Sci. 2019 Feb 15;20(4):855. doi: 10.3390/ijms20040855 (PMC6412832; doi:10.3390/ijms20040855)
Supplement: Supplementary file 1 [file ijms-20-00855-s001.zip › Supplementary Excel S2.xlsx]

## Sheet: Sheet1
NoiseqMethod_CK-VS-Gall_A (1776)
#Pathway	Gene number	Pvalue	Qvalue	Pathway ID	Genes
Biosynthesis of secondary metabolites	338	1.33607e-14	1.72353e-12	ko01110	maker-scaffold29818-augustus-gene-0.2;maker-scaffold11236-snap-gene-0.10;augustus_masked-scaffold27571-abinit-gene-0.0;maker-scaffold05251-snap-gene-0.13;maker-scaffold04252-augustus-gene-0.10;augustus_masked-scaffold07750-abinit-gene-0.3;augustus_masked-scaffold07825-abinit-gene-0.1;augustus_masked-scaffold06742-abinit-gene-0.5;augustus_masked-scaffold03925-abinit-gene-0.1;augustus_masked-scaffo…
Flavonoid biosynthesis	40	4.93081e-08	3.18037e-06	ko00941	maker-scaffold04252-augustus-gene-0.10;augustus_masked-scaffold07825-abinit-gene-0.1;augustus_masked-scaffold09224-abinit-gene-0.0;augustus_masked-scaffold07644-abinit-gene-0.1;augustus_masked-scaffold36641-abinit-gene-0.0;maker-scaffold22664-augustus-gene-0.3;maker-scaffold18589-augustus-gene-0.2;augustus_masked-scaffold00896-abinit-gene-0.3;maker-scaffold06948-snap-gene-0.18;augustus_masked-sca…
Phenylpropanoid biosynthesis	89	9.55648e-07	4.10929e-05	ko00940	maker-scaffold04252-augustus-gene-0.10;augustus_masked-scaffold09224-abinit-gene-0.0;maker-scaffold19506-snap-gene-0.7;maker-scaffold11065-augustus-gene-0.6;maker-scaffold19321-augustus-gene-0.2;maker-scaffold15067-augustus-gene-0.2;augustus_masked-scaffold11798-abinit-gene-0.1;snap_masked-scaffold03542-abinit-gene-0.11;maker-scaffold39560-snap-gene-0.1;maker-scaffold05586-augustus-gene-0.8;maker…
Isoflavonoid biosynthesis	21	1.40659e-06	4.53624e-05	ko00943	augustus_masked-scaffold11764-abinit-gene-0.0;maker-scaffold13380-augustus-gene-0.4;maker-scaffold01265-snap-gene-0.39;maker-scaffold00152-snap-gene-0.23;maker-scaffold02978-snap-gene-0.27;maker-scaffold13024-snap-gene-0.6;maker-scaffold01216-snap-gene-0.33;augustus_masked-scaffold00986-abinit-gene-0.9;snap_masked-scaffold04150-abinit-gene-0.11;maker-scaffold00012-augustus-gene-1.34;maker-scaffol…
Cutin, suberine and wax biosynthesis	24	2.54762e-06	6.4132e-05	ko00073	augustus_masked-scaffold06742-abinit-gene-0.5;maker-scaffold06618-augustus-gene-0.11;maker-scaffold11081-snap-gene-0.5;maker-scaffold12179-augustus-gene-0.4;maker-scaffold04846-snap-gene-0.25;maker-scaffold12872-snap-gene-0.2;maker-scaffold04921-snap-gene-0.16;maker-scaffold03807-snap-gene-0.16;maker-scaffold11155-snap-gene-0.5;snap_masked-scaffold10234-abinit-gene-0.6;maker-scaffold18225-augustu…
Metabolic pathways	465	2.98288e-06	6.4132e-05	ko01100	maker-scaffold29818-augustus-gene-0.2;maker-scaffold11236-snap-gene-0.10;augustus_masked-scaffold00332-abinit-gene-0.15;snap_masked-scaffold38681-abinit-gene-0.1;maker-scaffold02765-snap-gene-0.17;augustus_masked-scaffold27571-abinit-gene-0.0;maker-scaffold05251-snap-gene-0.13;maker-scaffold04252-augustus-gene-0.10;maker-scaffold00708-augustus-gene-0.38;augustus_masked-scaffold07750-abinit-gene-0…
Selenocompound metabolism	22	3.5239e-06	6.47606e-05	ko00450	maker-scaffold20150-augustus-gene-0.2;augustus_masked-scaffold12941-abinit-gene-0.2;augustus_masked-scaffold00192-abinit-gene-0.5;maker-scaffold00582-augustus-gene-0.62;maker-scaffold00099-augustus-gene-1.27;maker-scaffold18076-augustus-gene-0.4;augustus_masked-scaffold00360-abinit-gene-0.4;maker-scaffold00360-augustus-gene-0.24;augustus_masked-scaffold06151-abinit-gene-0.3;maker-scaffold00582-au…
Stilbenoid, diarylheptanoid and gingerol biosynthesis	31	4.01616e-06	6.47606e-05	ko00945	maker-scaffold05251-snap-gene-0.13;maker-scaffold04252-augustus-gene-0.10;augustus_masked-scaffold09224-abinit-gene-0.0;augustus_masked-scaffold02636-abinit-gene-0.17;maker-scaffold08737-augustus-gene-0.7;augustus_masked-scaffold37678-abinit-gene-0.0;augustus_masked-scaffold13254-abinit-gene-0.0;augustus_masked-scaffold07644-abinit-gene-0.1;maker-scaffold01265-snap-gene-0.39;maker-scaffold00152-s…
Zeatin biosynthesis	22	4.99881e-05	0.000716496	ko00908	maker-scaffold05180-augustus-gene-0.8;maker-scaffold19723-snap-gene-0.5;maker-scaffold10046-augustus-gene-0.7;augustus_masked-scaffold08589-abinit-gene-0.1;maker-scaffold12572-snap-gene-0.7;augustus_masked-scaffold06897-abinit-gene-0.2;augustus_masked-scaffold13843-abinit-gene-0.2;augustus_masked-scaffold31339-abinit-gene-0.0;maker-scaffold14512-snap-gene-0.10;augustus_masked-scaffold05981-abinit…
alpha-Linolenic acid metabolism	24	7.58485e-05	0.000978445	ko00592	augustus_masked-scaffold03302-abinit-gene-0.4;augustus_masked-scaffold07947-abinit-gene-0.4;maker-scaffold13624-augustus-gene-0.2;maker-scaffold00806-augustus-gene-0.44;maker-scaffold36410-augustus-gene-0.1;augustus_masked-scaffold09950-abinit-gene-0.0;maker-scaffold00210-snap-gene-1.25;maker-scaffold09615-augustus-gene-0.12;augustus_masked-scaffold03214-abinit-gene-0.4;maker-scaffold12544-august…
Flavone and flavonol biosynthesis	21	0.000199522	0.00233985	ko00944	maker-scaffold19723-snap-gene-0.5;maker-scaffold10046-augustus-gene-0.7;augustus_masked-scaffold08589-abinit-gene-0.1;augustus_masked-scaffold00986-abinit-gene-0.9;augustus_masked-scaffold13843-abinit-gene-0.2;augustus_masked-scaffold31339-abinit-gene-0.0;maker-scaffold14512-snap-gene-0.10;maker-scaffold04306-augustus-gene-0.21;augustus_masked-scaffold23809-abinit-gene-0.0;augustus_masked-scaffol…
Porphyrin and chlorophyll metabolism	27	0.000486085	0.00522541	ko00860	maker-scaffold19321-augustus-gene-0.2;maker-scaffold11682-augustus-gene-0.11;maker-scaffold08978-augustus-gene-0.6;maker-scaffold04679-snap-gene-0.19;maker-scaffold14410-snap-gene-0.6;maker-scaffold12572-snap-gene-0.7;maker-scaffold06303-snap-gene-0.12;maker-scaffold03208-augustus-gene-0.31;maker-scaffold07333-augustus-gene-0.10;augustus_masked-scaffold13566-abinit-gene-0.1;maker-scaffold14435-sn…
Fatty acid degradation	16	0.000607732	0.00603057	ko00071	maker-scaffold11236-snap-gene-0.10;maker-scaffold01115-augustus-gene-0.38;maker-scaffold06307-augustus-gene-0.5;maker-scaffold13624-augustus-gene-0.2;maker-scaffold10014-snap-gene-0.12;augustus_masked-scaffold12825-abinit-gene-0.2;maker-scaffold00561-snap-gene-0.57;maker-scaffold12544-augustus-gene-0.7;maker-scaffold10989-snap-gene-0.5;maker-scaffold00561-snap-gene-0.56;maker-scaffold00263-august…
Circadian rhythm - plant	22	0.00101946	0.00939362	ko04712	maker-scaffold05198-augustus-gene-0.14;maker-scaffold11782-augustus-gene-0.3;maker-scaffold07571-snap-gene-0.12;maker-scaffold00005-snap-gene-2.50;augustus_masked-scaffold02713-abinit-gene-0.7;maker-scaffold02514-snap-gene-0.25;augustus_masked-scaffold01014-abinit-gene-0.9;maker-scaffold00859-augustus-gene-0.50;maker-scaffold15526-augustus-gene-0.5;maker-scaffold07548-augustus-gene-0.9;augustus_m…
Glutathione metabolism	28	0.00156752	0.0134807	ko00480	augustus_masked-scaffold01273-abinit-gene-0.0;augustus_masked-scaffold14461-abinit-gene-0.1;maker-scaffold00017-snap-gene-1.66;maker-scaffold04967-snap-gene-0.10;maker-scaffold06284-snap-gene-0.15;maker-scaffold32380-augustus-gene-0.2;augustus_masked-scaffold06094-abinit-gene-0.0;maker-scaffold15219-augustus-gene-0.7;maker-scaffold25629-snap-gene-0.5;maker-scaffold02825-augustus-gene-0.31;maker-s…
Nitrogen metabolism	10	0.00190775	0.0149492	ko00910	augustus_masked-scaffold00368-abinit-gene-1.0;maker-scaffold03982-augustus-gene-0.21;maker-scaffold00408-snap-gene-0.37;maker-scaffold04286-augustus-gene-0.19;maker-scaffold02027-augustus-gene-0.34;maker-scaffold00174-snap-gene-0.43;maker-scaffold11292-augustus-gene-0.5;maker-scaffold01424-augustus-gene-0.33;maker-scaffold11864-snap-gene-0.4;maker-scaffold01188-augustus-gene-0.29
Sesquiterpenoid and triterpenoid biosynthesis	20	0.00197948	0.0149492	ko00909	augustus_masked-scaffold27571-abinit-gene-0.0;snap_masked-scaffold09014-abinit-gene-0.1;maker-scaffold23421-snap-gene-0.4;maker-scaffold09645-snap-gene-0.10;maker-scaffold16269-augustus-gene-0.3;maker-scaffold12908-augustus-gene-0.5;maker-scaffold08892-snap-gene-0.2;augustus_masked-scaffold02853-abinit-gene-0.0;augustus_masked-scaffold02686-abinit-gene-0.1;maker-scaffold32924-augustus-gene-0.2;ma…
Benzoxazinoid biosynthesis	7	0.00208594	0.0149492	ko00402	maker-scaffold03648-augustus-gene-0.15;augustus_masked-scaffold09032-abinit-gene-0.0;maker-scaffold00455-augustus-gene-0.42;maker-scaffold02893-snap-gene-0.48;maker-scaffold14144-snap-gene-0.6;augustus_masked-scaffold05476-abinit-gene-0.2;maker-scaffold10759-snap-gene-0.10
Anthocyanin biosynthesis	10	0.00220767	0.0149889	ko00942	maker-scaffold13459-augustus-gene-0.7;augustus_masked-scaffold11066-abinit-gene-0.0;augustus_masked-scaffold29911-abinit-gene-0.0;augustus_masked-scaffold27701-abinit-gene-0.0;snap_masked-scaffold07704-abinit-gene-0.7;snap_masked-scaffold29792-abinit-gene-0.1;augustus_masked-scaffold08554-abinit-gene-0.2;augustus_masked-scaffold01614-abinit-gene-0.9;augustus_masked-scaffold02466-abinit-gene-0.7;a…
Terpenoid backbone biosynthesis	24	0.00232407	0.0149902	ko00900	maker-scaffold06307-augustus-gene-0.5;maker-scaffold19321-augustus-gene-0.2;maker-scaffold10935-augustus-gene-0.7;maker-scaffold11682-augustus-gene-0.11;maker-scaffold08978-augustus-gene-0.6;maker-scaffold06303-snap-gene-0.12;maker-scaffold03208-augustus-gene-0.31;maker-scaffold01849-augustus-gene-0.30;maker-scaffold07333-augustus-gene-0.10;maker-scaffold18093-snap-gene-0.3;maker-scaffold01703-au…
Glycosylphosphatidylinositol(GPI)-anchor biosynthesis	10	0.00334062	0.019692	ko00563	snap_masked-scaffold01279-abinit-gene-0.26;augustus_masked-scaffold00563-abinit-gene-0.5;maker-scaffold02289-augustus-gene-0.27;maker-scaffold05014-augustus-gene-0.16;augustus_masked-scaffold05865-abinit-gene-0.5;maker-scaffold18745-snap-gene-0.9;augustus_masked-scaffold00563-abinit-gene-1.1;maker-scaffold00085-augustus-gene-1.41;augustus_masked-scaffold00563-abinit-gene-1.4;maker-scaffold00563-a…
Cyanoamino acid metabolism	45	0.00335832	0.019692	ko00460	maker-scaffold11065-augustus-gene-0.6;maker-scaffold19321-augustus-gene-0.2;augustus_masked-scaffold41112-abinit-gene-0.0;augustus_masked-scaffold11798-abinit-gene-0.1;snap_masked-scaffold03542-abinit-gene-0.11;maker-scaffold05018-augustus-gene-0.18;maker-scaffold11682-augustus-gene-0.11;maker-scaffold08978-augustus-gene-0.6;maker-scaffold05236-snap-gene-0.10;maker-scaffold12572-snap-gene-0.7;mak…
Glycerolipid metabolism	34	0.00429823	0.0241075	ko00561	maker-scaffold11236-snap-gene-0.10;maker-scaffold19321-augustus-gene-0.2;maker-scaffold02959-augustus-gene-0.14;maker-scaffold11682-augustus-gene-0.11;maker-scaffold08978-augustus-gene-0.6;maker-scaffold03225-augustus-gene-0.17;maker-scaffold04119-augustus-gene-0.15;maker-scaffold00018-augustus-gene-0.30;maker-scaffold05333-snap-gene-0.22;maker-scaffold08043-augustus-gene-0.8;maker-scaffold00047-…
Diterpenoid biosynthesis	20	0.00626408	0.0336694	ko00904	maker-scaffold03942-augustus-gene-0.11;maker-scaffold18991-snap-gene-0.4;augustus_masked-scaffold32682-abinit-gene-0.0;maker-scaffold04742-snap-gene-0.23;augustus_masked-scaffold29182-abinit-gene-0.0;maker-scaffold00293-augustus-gene-0.36;augustus_masked-scaffold03469-abinit-gene-0.0;augustus_masked-scaffold01028-abinit-gene-0.20;maker-scaffold05232-snap-gene-0.20;maker-scaffold00039-augustus-gen…
Sphingolipid metabolism	20	0.00914336	0.0467337	ko00600	augustus_masked-scaffold41112-abinit-gene-0.0;maker-scaffold01577-augustus-gene-0.36;maker-scaffold03477-augustus-gene-0.12;maker-scaffold01744-snap-gene-0.38;maker-scaffold10042-snap-gene-0.12;maker-scaffold04277-augustus-gene-0.8;maker-scaffold08699-augustus-gene-0.4;augustus_masked-scaffold00183-abinit-gene-1.5;maker-scaffold39488-augustus-gene-0.1;maker-scaffold08992-augustus-gene-0.15;maker-…
Biosynthesis of unsaturated fatty acids	9	0.00941919	0.0467337	ko01040	augustus_masked-scaffold05093-abinit-gene-0.7;maker-scaffold06086-augustus-gene-0.7;snap_masked-scaffold14533-abinit-gene-0.1;maker-scaffold11521-augustus-gene-0.6;augustus_masked-scaffold01898-abinit-gene-0.7;maker-scaffold00364-snap-gene-0.55;maker-scaffold02211-snap-gene-0.33;augustus_masked-scaffold01642-abinit-gene-0.0;maker-scaffold08161-augustus-gene-0.7
Photosynthesis	14	0.00995448	0.0475603	ko00195	maker-scaffold00289-augustus-gene-1.15;maker-scaffold00569-augustus-gene-1.13;maker-scaffold12219-augustus-gene-0.9;maker-scaffold02959-augustus-gene-0.16;maker-scaffold02688-snap-gene-0.27;augustus_masked-scaffold34117-abinit-gene-0.0;maker-scaffold12342-augustus-gene-0.8;maker-scaffold01683-augustus-gene-0.30;snap_masked-scaffold01058-abinit-gene-1.5;maker-scaffold19295-augustus-gene-0.3;maker-…
Cysteine and methionine metabolism	24	0.0168223	0.0775027	ko00270	maker-scaffold29818-augustus-gene-0.2;augustus_masked-scaffold03925-abinit-gene-0.1;augustus_masked-scaffold00192-abinit-gene-0.5;maker-scaffold04215-snap-gene-0.18;maker-scaffold17081-augustus-gene-0.1;maker-scaffold02060-snap-gene-0.38;maker-scaffold04797-snap-gene-0.18;maker-scaffold10673-augustus-gene-0.11;maker-scaffold13138-augustus-gene-0.5;augustus_masked-scaffold14770-abinit-gene-0.1;mak…
Indole alkaloid biosynthesis	6	0.0179345	0.0797776	ko00901	maker-scaffold07166-augustus-gene-0.9;augustus_masked-scaffold03517-abinit-gene-0.6;maker-scaffold17654-augustus-gene-0.3;maker-scaffold22938-snap-gene-0.3;maker-scaffold29822-snap-gene-0.1;maker-scaffold03946-augustus-gene-0.15
Monoterpenoid biosynthesis	8	0.0356756	0.143397	ko00902	maker-scaffold10935-augustus-gene-0.7;maker-scaffold03521-augustus-gene-0.18;maker-scaffold05743-snap-gene-0.15;maker-scaffold09645-snap-gene-0.10;maker-scaffold00796-augustus-gene-0.43;maker-scaffold18093-snap-gene-0.3;maker-scaffold08341-snap-gene-0.10;maker-scaffold02658-snap-gene-0.27
Limonene and pinene degradation	14	0.035762	0.143397	ko00903	maker-scaffold11236-snap-gene-0.10;maker-scaffold05251-snap-gene-0.13;augustus_masked-scaffold02636-abinit-gene-0.17;maker-scaffold08737-augustus-gene-0.7;augustus_masked-scaffold37678-abinit-gene-0.0;augustus_masked-scaffold13254-abinit-gene-0.0;maker-scaffold02978-snap-gene-0.27;maker-scaffold13024-snap-gene-0.6;augustus_masked-scaffold12825-abinit-gene-0.2;snap_masked-scaffold02670-abinit-gene…
Linoleic acid metabolism	9	0.0362813	0.143397	ko00591	maker-scaffold11101-augustus-gene-0.3;maker-scaffold36410-augustus-gene-0.1;augustus_masked-scaffold09950-abinit-gene-0.0;maker-scaffold20254-snap-gene-0.4;maker-scaffold00210-snap-gene-1.25;maker-scaffold09615-augustus-gene-0.12;snap_masked-scaffold05689-abinit-gene-0.12;maker-scaffold02586-augustus-gene-0.25;maker-scaffold05317-snap-gene-0.16
Plant hormone signal transduction	54	0.0366829	0.143397	ko04075	augustus_masked-scaffold09132-abinit-gene-0.3;augustus_masked-scaffold01506-abinit-gene-0.1;augustus_masked-scaffold04594-abinit-gene-0.4;maker-scaffold11782-augustus-gene-0.3;maker-scaffold00522-augustus-gene-0.31;augustus_masked-scaffold02293-abinit-gene-0.9;maker-scaffold01497-augustus-gene-0.33;snap_masked-scaffold18452-abinit-gene-0.3;augustus_masked-scaffold00793-abinit-gene-0.7;maker-scaff…
Brassinosteroid biosynthesis	6	0.0424454	0.161043	ko00905	maker-scaffold07487-augustus-gene-0.18;maker-scaffold02807-augustus-gene-0.6;maker-scaffold16754-augustus-gene-0.6;maker-scaffold15993-snap-gene-0.11;maker-scaffold06528-snap-gene-0.11;maker-scaffold06608-snap-gene-0.16
Peroxisome	20	0.0482701	0.17791	ko04146	maker-scaffold06618-augustus-gene-0.11;maker-scaffold03414-augustus-gene-0.28;maker-scaffold05586-augustus-gene-0.8;maker-scaffold08004-snap-gene-0.8;augustus_masked-scaffold11888-abinit-gene-0.2;maker-scaffold07308-snap-gene-0.10;maker-scaffold18225-augustus-gene-0.3;maker-scaffold14416-augustus-gene-0.3;maker-scaffold13492-snap-gene-0.5;maker-scaffold10989-snap-gene-0.5;maker-scaffold09544-augu…
Ether lipid metabolism	14	0.0578423	0.203454	ko00565	augustus_masked-scaffold41112-abinit-gene-0.0;maker-scaffold08699-augustus-gene-0.4;augustus_masked-scaffold01303-abinit-gene-0.2;augustus_masked-scaffold00183-abinit-gene-1.5;maker-scaffold08992-augustus-gene-0.15;maker-scaffold01618-augustus-gene-0.39;augustus_masked-scaffold33208-abinit-gene-0.0;maker-scaffold12596-snap-gene-0.4;maker-scaffold37099-augustus-gene-0.2;maker-scaffold28977-augustu…
Fatty acid metabolism	16	0.0583551	0.203454	ko01212	augustus_masked-scaffold05093-abinit-gene-0.7;maker-scaffold06307-augustus-gene-0.5;maker-scaffold06086-augustus-gene-0.7;snap_masked-scaffold14533-abinit-gene-0.1;maker-scaffold00232-snap-gene-0.43;augustus_masked-scaffold03121-abinit-gene-0.10;maker-scaffold10989-snap-gene-0.5;augustus_masked-scaffold12742-abinit-gene-0.0;maker-scaffold30053-snap-gene-0.5;maker-scaffold11521-augustus-gene-0.6;a…
Tyrosine metabolism	18	0.0628592	0.213391	ko00350	augustus_masked-scaffold03925-abinit-gene-0.1;maker-scaffold01115-augustus-gene-0.38;augustus_masked-scaffold18601-abinit-gene-0.2;maker-scaffold13624-augustus-gene-0.2;maker-scaffold10014-snap-gene-0.12;maker-scaffold00561-snap-gene-0.57;maker-scaffold16170-augustus-gene-0.4;maker-scaffold01846-snap-gene-0.48;maker-scaffold12544-augustus-gene-0.7;maker-scaffold03873-augustus-gene-0.22;maker-scaf…
Fatty acid biosynthesis	10	0.0923386	0.305428	ko00061	augustus_masked-scaffold05093-abinit-gene-0.7;snap_masked-scaffold14533-abinit-gene-0.1;maker-scaffold00232-snap-gene-0.43;augustus_masked-scaffold03121-abinit-gene-0.10;maker-scaffold10989-snap-gene-0.5;maker-scaffold30053-snap-gene-0.5;maker-scaffold00364-snap-gene-0.55;maker-scaffold01207-augustus-gene-0.37;augustus_masked-scaffold01642-abinit-gene-0.0;maker-scaffold08161-augustus-gene-0.7
Phenylalanine metabolism	21	0.158463	0.511043	ko00360	augustus_masked-scaffold03925-abinit-gene-0.1;maker-scaffold05586-augustus-gene-0.8;snap_masked-scaffold09760-abinit-gene-0.6;augustus_masked-scaffold18601-abinit-gene-0.2;maker-scaffold22664-augustus-gene-0.3;augustus_masked-scaffold00896-abinit-gene-0.3;snap_masked-scaffold09760-abinit-gene-0.4;maker-scaffold11257-snap-gene-0.8;snap_masked-scaffold02232-abinit-gene-0.15;augustus_masked-scaffold…
Pentose and glucuronate interconversions	33	0.171452	0.539447	ko00040	maker-scaffold11236-snap-gene-0.10;augustus_masked-scaffold38173-abinit-gene-0.0;maker-scaffold39913-augustus-gene-0.2;maker-scaffold03548-snap-gene-0.21;augustus_masked-scaffold02797-abinit-gene-0.0;maker-scaffold01047-augustus-gene-0.44;maker-scaffold05859-augustus-gene-0.9;augustus_masked-scaffold00596-abinit-gene-0.24;maker-scaffold12572-snap-gene-0.7;maker-scaffold11285-snap-gene-0.6;snap_ma…
Glyoxylate and dicarboxylate metabolism	14	0.177637	0.544408	ko00630	maker-scaffold06307-augustus-gene-0.5;maker-scaffold03414-augustus-gene-0.28;maker-scaffold10673-augustus-gene-0.11;maker-scaffold14416-augustus-gene-0.3;maker-scaffold00404-augustus-gene-0.32;maker-scaffold13492-snap-gene-0.5;maker-scaffold01058-snap-gene-0.42;maker-scaffold01040-augustus-gene-0.25;maker-scaffold06745-snap-gene-0.16;maker-scaffold11864-snap-gene-0.4;augustus_masked-scaffold09208…
Tryptophan metabolism	25	0.183831	0.544408	ko00380	maker-scaffold11236-snap-gene-0.10;snap_masked-scaffold38681-abinit-gene-0.1;augustus_masked-scaffold29206-abinit-gene-0.0;maker-scaffold06307-augustus-gene-0.5;maker-scaffold05708-snap-gene-0.14;snap_masked-scaffold35213-abinit-gene-0.1;maker-scaffold20254-snap-gene-0.4;augustus_masked-scaffold12825-abinit-gene-0.2;augustus_masked-scaffold02326-abinit-gene-0.1;augustus_masked-scaffold06496-abini…
Starch and sucrose metabolism	78	0.18569	0.544408	ko00500	maker-scaffold02765-snap-gene-0.17;maker-scaffold12543-snap-gene-0.4;augustus_masked-scaffold05815-abinit-gene-0.3;maker-scaffold11065-augustus-gene-0.6;maker-scaffold19321-augustus-gene-0.2;augustus_masked-scaffold11798-abinit-gene-0.1;maker-scaffold39913-augustus-gene-0.2;snap_masked-scaffold03542-abinit-gene-0.11;maker-scaffold11682-augustus-gene-0.11;maker-scaffold01047-augustus-gene-0.44;aug…
ABC transporters	20	0.218439	0.626192	ko02010	maker-scaffold02831-snap-gene-0.14;maker-scaffold17843-augustus-gene-0.3;maker-scaffold24121-snap-gene-0.3;maker-scaffold04811-augustus-gene-0.8;maker-scaffold03503-augustus-gene-0.14;maker-scaffold08566-augustus-gene-0.9;augustus_masked-scaffold10320-abinit-gene-0.0;maker-scaffold18477-snap-gene-0.3;maker-scaffold13746-augustus-gene-0.6;maker-scaffold33972-snap-gene-0.3;maker-scaffold08976-snap-…
Valine, leucine and isoleucine degradation	10	0.266558	0.747521	ko00280	maker-scaffold11236-snap-gene-0.10;maker-scaffold06307-augustus-gene-0.5;augustus_masked-scaffold12825-abinit-gene-0.2;maker-scaffold08497-augustus-gene-0.10;maker-scaffold07630-augustus-gene-0.11;maker-scaffold00263-augustus-gene-0.30;maker-scaffold03946-augustus-gene-0.15;maker-scaffold00661-snap-gene-0.43;maker-scaffold11521-augustus-gene-0.6;maker-scaffold04920-snap-gene-0.14
Ascorbate and aldarate metabolism	18	0.282071	0.774196	ko00053	maker-scaffold11236-snap-gene-0.10;augustus_masked-scaffold03570-abinit-gene-0.4;maker-scaffold04967-snap-gene-0.10;maker-scaffold02063-augustus-gene-0.8;maker-scaffold12572-snap-gene-0.7;maker-scaffold11285-snap-gene-0.6;augustus_masked-scaffold12825-abinit-gene-0.2;maker-scaffold01955-snap-gene-0.33;maker-scaffold14435-snap-gene-0.2;maker-scaffold01618-augustus-gene-0.39;maker-scaffold00263-aug…
Lysine biosynthesis	3	0.289297	0.777486	ko00300	maker-scaffold02060-snap-gene-0.38;maker-scaffold03848-augustus-gene-0.23;snap_masked-scaffold19599-abinit-gene-0.1
Arachidonic acid metabolism	5	0.296312	0.780088	ko00590	snap_masked-scaffold26805-abinit-gene-0.1;maker-scaffold06871-snap-gene-0.25;maker-scaffold00835-augustus-gene-0.38;augustus_masked-scaffold04821-abinit-gene-0.8;maker-scaffold04821-snap-gene-0.21
Photosynthesis - antenna proteins	2	0.302603	0.780715	ko00196	maker-scaffold05409-augustus-gene-0.15;maker-scaffold01564-augustus-gene-0.44
N-Glycan biosynthesis	9	0.310167	0.784539	ko00510	augustus_masked-scaffold00332-abinit-gene-0.15;maker-scaffold00059-snap-gene-1.45;augustus_masked-scaffold00508-abinit-gene-0.1;augustus_masked-scaffold27980-abinit-gene-0.0;maker-scaffold08437-augustus-gene-0.9;maker-scaffold12600-augustus-gene-0.6;maker-scaffold05540-augustus-gene-0.9;augustus_masked-scaffold27812-abinit-gene-0.0;maker-scaffold10530-snap-gene-0.6
Carotenoid biosynthesis	11	0.322399	0.799798	ko00906	maker-scaffold04742-snap-gene-0.23;maker-scaffold22762-snap-gene-0.5;maker-scaffold04077-snap-gene-0.6;augustus_masked-scaffold03175-abinit-gene-0.1;maker-scaffold04481-snap-gene-0.17;maker-scaffold04332-augustus-gene-0.14;maker-scaffold02726-augustus-gene-0.25;maker-scaffold03081-snap-gene-0.17;maker-scaffold29273-augustus-gene-0.3;snap_masked-scaffold10038-abinit-gene-0.5;maker-scaffold02707-au…
Steroid biosynthesis	9	0.337602	0.808289	ko00100	maker-scaffold20385-snap-gene-0.4;maker-scaffold08892-snap-gene-0.2;augustus_masked-scaffold02853-abinit-gene-0.0;augustus_masked-scaffold38799-abinit-gene-0.0;maker-scaffold01944-snap-gene-0.22;augustus_masked-scaffold25777-abinit-gene-0.0;maker-scaffold11872-augustus-gene-0.6;augustus_masked-scaffold20645-abinit-gene-0.1;maker-scaffold02143-snap-gene-0.30
Glycine, serine and threonine metabolism	13	0.338354	0.808289	ko00260	maker-scaffold05903-augustus-gene-0.21;augustus_masked-scaffold18601-abinit-gene-0.2;maker-scaffold02060-snap-gene-0.38;maker-scaffold00152-snap-gene-1.26;maker-scaffold03532-snap-gene-0.21;maker-scaffold33977-snap-gene-0.3;maker-scaffold06745-snap-gene-0.16;snap_masked-scaffold19599-abinit-gene-0.1;maker-scaffold00730-augustus-gene-0.36;augustus_masked-scaffold09208-abinit-gene-0.5;maker-scaffol…
Carbon fixation in photosynthetic organisms	10	0.360276	0.836369	ko00710	augustus_masked-scaffold07750-abinit-gene-0.3;augustus_masked-scaffold03925-abinit-gene-0.1;maker-scaffold10673-augustus-gene-0.11;maker-scaffold00404-augustus-gene-0.32;maker-scaffold01846-snap-gene-0.48;maker-scaffold01058-snap-gene-0.42;maker-scaffold01040-augustus-gene-0.25;maker-scaffold02108-augustus-gene-0.16;maker-scaffold09125-augustus-gene-0.11;maker-scaffold01846-augustus-gene-0.43
Vitamin B6 metabolism	4	0.363075	0.836369	ko00750	maker-scaffold02864-snap-gene-0.26;maker-scaffold07217-augustus-gene-0.12;maker-scaffold15411-snap-gene-0.4;augustus_masked-scaffold00258-abinit-gene-1.0
Alanine, aspartate and glutamate metabolism	7	0.430058	0.951172	ko00250	augustus_masked-scaffold03925-abinit-gene-0.1;maker-scaffold04807-augustus-gene-0.11;maker-scaffold01846-snap-gene-0.48;maker-scaffold11864-snap-gene-0.4;maker-scaffold01666-augustus-gene-0.24;maker-scaffold04920-snap-gene-0.14;maker-scaffold01846-augustus-gene-0.43
Other glycan degradation	10	0.4309	0.951172	ko00511	maker-scaffold03477-augustus-gene-0.12;maker-scaffold10042-snap-gene-0.12;maker-scaffold04277-augustus-gene-0.8;maker-scaffold26623-snap-gene-0.4;maker-scaffold00412-augustus-gene-0.29;maker-scaffold09965-augustus-gene-0.5;maker-scaffold10067-snap-gene-0.9;maker-scaffold07407-snap-gene-0.12;snap_masked-scaffold10042-abinit-gene-0.5;snap_masked-scaffold06837-abinit-gene-0.10
Glycolysis / Gluconeogenesis	16	0.435032	0.951172	ko00010	maker-scaffold11236-snap-gene-0.10;maker-scaffold01115-augustus-gene-0.38;maker-scaffold13624-augustus-gene-0.2;augustus_masked-scaffold01347-abinit-gene-0.0;maker-scaffold10014-snap-gene-0.12;augustus_masked-scaffold12825-abinit-gene-0.2;maker-scaffold00561-snap-gene-0.57;maker-scaffold12544-augustus-gene-0.7;maker-scaffold00561-snap-gene-0.56;maker-scaffold00263-augustus-gene-0.30;augustus_mask…
Ubiquinone and other terpenoid-quinone biosynthesis	13	0.445254	0.957295	ko00130	maker-scaffold05586-augustus-gene-0.8;snap_masked-scaffold09760-abinit-gene-0.6;snap_masked-scaffold19133-abinit-gene-0.4;snap_masked-scaffold09760-abinit-gene-0.4;maker-scaffold11257-snap-gene-0.8;maker-scaffold03873-augustus-gene-0.22;maker-scaffold05822-snap-gene-0.9;augustus_masked-scaffold04821-abinit-gene-0.8;maker-scaffold00456-augustus-gene-0.34;maker-scaffold12562-snap-gene-0.6;maker-sca…
Taurine and hypotaurine metabolism	2	0.466522	0.982979	ko00430	maker-scaffold07860-augustus-gene-0.8;maker-scaffold00109-augustus-gene-1.25
Lysine degradation	7	0.472715	0.982979	ko00310	maker-scaffold11236-snap-gene-0.10;maker-scaffold06307-augustus-gene-0.5;augustus_masked-scaffold12825-abinit-gene-0.2;maker-scaffold03460-snap-gene-0.28;maker-scaffold00263-augustus-gene-0.30;maker-scaffold00661-snap-gene-0.43;maker-scaffold08988-augustus-gene-0.7
Synthesis and degradation of ketone bodies	1	0.488238	0.982979	ko00072	maker-scaffold06307-augustus-gene-0.5
Carbon metabolism	34	0.489453	0.982979	ko01200	augustus_masked-scaffold07750-abinit-gene-0.3;augustus_masked-scaffold03925-abinit-gene-0.1;maker-scaffold06307-augustus-gene-0.5;maker-scaffold03414-augustus-gene-0.28;maker-scaffold05903-augustus-gene-0.21;augustus_masked-scaffold01347-abinit-gene-0.0;maker-scaffold10014-snap-gene-0.12;maker-scaffold10673-augustus-gene-0.11;maker-scaffold13138-augustus-gene-0.5;maker-scaffold14416-augustus-gene…
Plant-pathogen interaction	102	0.4953	0.982979	ko04626	snap_masked-scaffold06397-abinit-gene-0.4;maker-scaffold02803-snap-gene-0.22;maker-scaffold17092-augustus-gene-0.3;maker-scaffold01052-augustus-gene-0.30;maker-scaffold06827-augustus-gene-0.10;maker-scaffold01373-augustus-gene-0.36;maker-scaffold07041-snap-gene-0.3;augustus_masked-scaffold27124-abinit-gene-0.0;maker-scaffold31623-augustus-gene-0.2;maker-scaffold03225-augustus-gene-0.17;augustus_m…
Monobactam biosynthesis	2	0.529615	0.999997	ko00261	maker-scaffold02060-snap-gene-0.38;snap_masked-scaffold19599-abinit-gene-0.1
Glycosphingolipid biosynthesis - globo series	2	0.529615	0.999997	ko00603	snap_masked-scaffold06837-abinit-gene-0.10;maker-scaffold00132-snap-gene-0.39
Ribosome	39	0.532756	0.999997	ko03010	maker-scaffold01101-augustus-gene-0.40;maker-scaffold01421-augustus-gene-0.29;maker-scaffold00728-augustus-gene-0.33;maker-scaffold01941-snap-gene-0.29;maker-scaffold06180-snap-gene-0.19;augustus_masked-scaffold00095-abinit-gene-1.5;augustus_masked-scaffold11653-abinit-gene-0.1;maker-scaffold04550-snap-gene-0.21;augustus_masked-scaffold07646-abinit-gene-0.1;augustus_masked-scaffold05800-abinit-ge…
Histidine metabolism	4	0.550326	0.999997	ko00340	maker-scaffold11236-snap-gene-0.10;augustus_masked-scaffold12825-abinit-gene-0.2;maker-scaffold00263-augustus-gene-0.30;maker-scaffold00661-snap-gene-0.43
Pyrimidine metabolism	35	0.551361	0.999997	ko00240	maker-scaffold00708-augustus-gene-0.38;maker-scaffold20150-augustus-gene-0.2;augustus_masked-scaffold12941-abinit-gene-0.2;augustus_masked-scaffold01640-abinit-gene-0.1;maker-scaffold01194-augustus-gene-0.43;maker-scaffold00582-augustus-gene-0.62;maker-scaffold00099-augustus-gene-1.27;maker-scaffold18076-augustus-gene-0.4;augustus_masked-scaffold00360-abinit-gene-0.4;maker-scaffold00360-augustus-…
Sulfur metabolism	6	0.574708	0.999997	ko00920	snap_masked-scaffold35087-abinit-gene-0.1;maker-scaffold03586-augustus-gene-0.15;maker-scaffold00896-snap-gene-0.32;maker-scaffold08921-snap-gene-0.9;maker-scaffold13138-augustus-gene-0.5;snap_masked-scaffold01247-abinit-gene-0.32
Caffeine metabolism	1	0.581431	0.999997	ko00232	maker-scaffold20254-snap-gene-0.4
Arginine and proline metabolism	12	0.593397	0.999997	ko00330	maker-scaffold11236-snap-gene-0.10;augustus_masked-scaffold03925-abinit-gene-0.1;augustus_masked-scaffold00986-abinit-gene-0.9;maker-scaffold04797-snap-gene-0.18;augustus_masked-scaffold12825-abinit-gene-0.2;maker-scaffold01846-snap-gene-0.48;maker-scaffold18350-augustus-gene-0.3;maker-scaffold12794-snap-gene-0.7;maker-scaffold00263-augustus-gene-0.30;maker-scaffold00661-snap-gene-0.43;augustus_m…
Thiamine metabolism	2	0.605491	0.999997	ko00730	maker-scaffold00806-augustus-gene-0.44;maker-scaffold13676-snap-gene-0.5
beta-Alanine metabolism	8	0.64505	0.999997	ko00410	maker-scaffold11236-snap-gene-0.10;augustus_masked-scaffold18601-abinit-gene-0.2;augustus_masked-scaffold12825-abinit-gene-0.2;maker-scaffold08497-augustus-gene-0.10;maker-scaffold00263-augustus-gene-0.30;maker-scaffold03946-augustus-gene-0.15;maker-scaffold33977-snap-gene-0.3;maker-scaffold00661-snap-gene-0.43
Phosphatidylinositol signaling system	8	0.653303	0.999997	ko04070	maker-scaffold00426-snap-gene-0.42;maker-scaffold00960-snap-gene-0.44;augustus_masked-scaffold06115-abinit-gene-0.0;maker-scaffold07699-snap-gene-0.12;maker-scaffold02851-snap-gene-0.25;maker-scaffold10170-snap-gene-0.6;augustus_masked-scaffold19377-abinit-gene-0.0;maker-scaffold00445-snap-gene-1.23
Fatty acid elongation	5	0.681731	0.999997	ko00062	augustus_masked-scaffold12742-abinit-gene-0.0;augustus_masked-scaffold09485-abinit-gene-0.1;augustus_masked-scaffold01898-abinit-gene-0.7;maker-scaffold02211-snap-gene-0.33;augustus_masked-scaffold02960-abinit-gene-0.1
Tropane, piperidine and pyridine alkaloid biosynthesis	8	0.685168	0.999997	ko00960	augustus_masked-scaffold03925-abinit-gene-0.1;augustus_masked-scaffold18601-abinit-gene-0.2;maker-scaffold11227-augustus-gene-0.7;maker-scaffold01846-snap-gene-0.48;augustus_masked-scaffold03273-abinit-gene-0.4;maker-scaffold33977-snap-gene-0.3;maker-scaffold01846-augustus-gene-0.43;maker-scaffold14056-snap-gene-0.4
Glucosinolate biosynthesis	2	0.686778	0.999997	ko00966	maker-scaffold07630-augustus-gene-0.11;augustus_masked-scaffold04064-abinit-gene-0.1
AGE-RAGE signaling pathway in diabetic complications	3	0.688398	0.999997	ko04933	maker-scaffold00039-augustus-gene-0.33;augustus_masked-scaffold01076-abinit-gene-0.3;maker-scaffold00594-snap-gene-0.47
Sulfur relay system	1	0.700606	0.999997	ko04122	maker-scaffold06452-augustus-gene-0.11
Non-homologous end-joining	1	0.700606	0.999997	ko03450	maker-scaffold00887-snap-gene-0.43
Isoquinoline alkaloid biosynthesis	8	0.707827	0.999997	ko00950	augustus_masked-scaffold03925-abinit-gene-0.1;augustus_masked-scaffold18601-abinit-gene-0.2;maker-scaffold16170-augustus-gene-0.4;maker-scaffold01846-snap-gene-0.48;maker-scaffold33977-snap-gene-0.3;augustus_masked-scaffold06898-abinit-gene-0.0;maker-scaffold01846-augustus-gene-0.43;maker-scaffold14056-snap-gene-0.4
One carbon pool by folate	2	0.741452	0.999997	ko00670	maker-scaffold07208-snap-gene-0.5;augustus_masked-scaffold09208-abinit-gene-0.5
RNA polymerase	14	0.745522	0.999997	ko03020	maker-scaffold00708-augustus-gene-0.38;augustus_masked-scaffold01640-abinit-gene-0.1;maker-scaffold01194-augustus-gene-0.43;maker-scaffold00708-augustus-gene-0.37;maker-scaffold01221-augustus-gene-0.22;maker-scaffold00778-augustus-gene-0.35;augustus_masked-scaffold09052-abinit-gene-0.1;augustus_masked-scaffold13101-abinit-gene-0.0;maker-scaffold02300-augustus-gene-0.27;maker-scaffold02953-augustu…
Ubiquitin mediated proteolysis	24	0.759003	0.999997	ko04120	augustus_masked-scaffold06214-abinit-gene-0.5;maker-scaffold36219-augustus-gene-0.2;snap_masked-scaffold08026-abinit-gene-0.8;augustus_masked-scaffold06214-abinit-gene-0.4;maker-scaffold01457-augustus-gene-0.38;snap_masked-scaffold02548-abinit-gene-0.13;augustus_masked-scaffold13422-abinit-gene-0.0;augustus_masked-scaffold01303-abinit-gene-0.2;maker-scaffold02119-snap-gene-0.34;maker-scaffold0958…
Pyruvate metabolism	10	0.788106	0.999997	ko00620	maker-scaffold11236-snap-gene-0.10;maker-scaffold06307-augustus-gene-0.5;maker-scaffold10673-augustus-gene-0.11;augustus_masked-scaffold12825-abinit-gene-0.2;maker-scaffold00925-snap-gene-0.30;maker-scaffold00263-augustus-gene-0.30;maker-scaffold00661-snap-gene-0.43;maker-scaffold30053-snap-gene-0.5;maker-scaffold06178-augustus-gene-0.9;maker-scaffold09125-augustus-gene-0.11
Inositol phosphate metabolism	7	0.803473	0.999997	ko00562	maker-scaffold00426-snap-gene-0.42;augustus_masked-scaffold03570-abinit-gene-0.4;maker-scaffold00960-snap-gene-0.44;maker-scaffold07699-snap-gene-0.12;maker-scaffold02063-augustus-gene-0.8;maker-scaffold10170-snap-gene-0.6;maker-scaffold07239-augustus-gene-0.9
Aminoacyl-tRNA biosynthesis	19	0.810732	0.999997	ko00970	augustus_masked-scaffold12799-abinit-gene-0.2;snap_masked-scaffold11794-abinit-gene-0.4;augustus_masked-scaffold05334-abinit-gene-0.2;augustus_masked-scaffold03544-abinit-gene-0.6;augustus_masked-scaffold22349-abinit-gene-0.0;snap_masked-scaffold05392-abinit-gene-0.8;augustus_masked-scaffold13101-abinit-gene-0.0;augustus_masked-scaffold07614-abinit-gene-0.3;snap_masked-scaffold19070-abinit-gene-0…
Phenylalanine, tyrosine and tryptophan biosynthesis	6	0.815624	0.999997	ko00400	augustus_masked-scaffold03925-abinit-gene-0.1;maker-scaffold03532-snap-gene-0.21;maker-scaffold01846-snap-gene-0.48;augustus_masked-scaffold00522-abinit-gene-0.5;maker-scaffold01846-augustus-gene-0.43;maker-scaffold14056-snap-gene-0.4
Proteasome	6	0.815624	0.999997	ko03050	maker-scaffold07437-augustus-gene-0.10;augustus_masked-scaffold01275-abinit-gene-0.4;augustus_masked-scaffold01247-abinit-gene-0.14;snap_masked-scaffold06475-abinit-gene-0.5;augustus_masked-scaffold01275-abinit-gene-0.15;maker-scaffold06604-augustus-gene-0.13
Propanoate metabolism	4	0.823016	0.999997	ko00640	maker-scaffold06307-augustus-gene-0.5;maker-scaffold08497-augustus-gene-0.10;maker-scaffold03946-augustus-gene-0.15;maker-scaffold30053-snap-gene-0.5
Biotin metabolism	2	0.826568	0.999997	ko00780	maker-scaffold00232-snap-gene-0.43;augustus_masked-scaffold01642-abinit-gene-0.0
Glycosaminoglycan degradation	4	0.829744	0.999997	ko00531	maker-scaffold03477-augustus-gene-0.12;maker-scaffold04277-augustus-gene-0.8;maker-scaffold01627-snap-gene-0.44;snap_masked-scaffold06837-abinit-gene-0.10
Arginine biosynthesis	5	0.830376	0.999997	ko00220	augustus_masked-scaffold03925-abinit-gene-0.1;maker-scaffold04807-augustus-gene-0.11;maker-scaffold01846-snap-gene-0.48;maker-scaffold11864-snap-gene-0.4;maker-scaffold01846-augustus-gene-0.43
Glycosphingolipid biosynthesis - ganglio series	3	0.83991	0.999997	ko00604	maker-scaffold03477-augustus-gene-0.12;maker-scaffold04277-augustus-gene-0.8;snap_masked-scaffold06837-abinit-gene-0.10
Ribosome biogenesis in eukaryotes	9	0.86967	0.999997	ko03008	maker-scaffold00615-snap-gene-0.59;maker-scaffold04283-snap-gene-0.27;maker-scaffold00081-augustus-gene-0.23;maker-scaffold29733-augustus-gene-0.2;maker-scaffold03306-augustus-gene-0.28;snap_masked-scaffold04242-abinit-gene-0.6;maker-scaffold04082-snap-gene-0.21;maker-scaffold03205-augustus-gene-0.24;augustus_masked-scaffold03252-abinit-gene-0.4
Amino sugar and nucleotide sugar metabolism	23	0.882034	0.999997	ko00520	snap_masked-scaffold36046-abinit-gene-0.1;maker-scaffold08921-snap-gene-0.9;augustus_masked-scaffold11888-abinit-gene-0.2;maker-scaffold04967-snap-gene-0.10;augustus_masked-scaffold40047-abinit-gene-0.0;snap_masked-scaffold19133-abinit-gene-0.4;maker-scaffold11285-snap-gene-0.6;maker-scaffold00446-snap-gene-0.38;maker-scaffold02027-augustus-gene-0.34;maker-scaffold01955-snap-gene-0.33;augustus_ma…
Pentose phosphate pathway	4	0.885971	0.999997	ko00030	augustus_masked-scaffold07750-abinit-gene-0.3;maker-scaffold00423-snap-gene-1.9;maker-scaffold02108-augustus-gene-0.16;snap_masked-scaffold19033-abinit-gene-0.5
Glycerophospholipid metabolism	8	0.889752	0.999997	ko00564	augustus_masked-scaffold07947-abinit-gene-0.4;maker-scaffold04119-augustus-gene-0.15;maker-scaffold00806-augustus-gene-0.44;maker-scaffold00047-augustus-gene-1.34;maker-scaffold03481-augustus-gene-0.13;maker-scaffold07239-augustus-gene-0.9;maker-scaffold00525-augustus-gene-0.34;maker-scaffold00445-snap-gene-1.23
Citrate cycle (TCA cycle)	5	0.920209	0.999997	ko00020	augustus_masked-scaffold12799-abinit-gene-0.2;maker-scaffold10673-augustus-gene-0.11;maker-scaffold03460-snap-gene-0.28;augustus_masked-scaffold12799-abinit-gene-0.3;maker-scaffold08988-augustus-gene-0.7
Galactose metabolism	8	0.920431	0.999997	ko00052	maker-scaffold12543-snap-gene-0.4;maker-scaffold03477-augustus-gene-0.12;maker-scaffold04277-augustus-gene-0.8;maker-scaffold07775-snap-gene-0.19;maker-scaffold18349-augustus-gene-0.3;maker-scaffold11428-snap-gene-0.5;augustus_masked-scaffold26515-abinit-gene-0.0;maker-scaffold04473-snap-gene-0.15
Homologous recombination	3	0.923136	0.999997	ko03440	maker-scaffold22997-snap-gene-0.1;maker-scaffold00887-snap-gene-0.43;snap_masked-scaffold13604-abinit-gene-0.2
Valine, leucine and isoleucine biosynthesis	1	0.926761	0.999997	ko00290	maker-scaffold07630-augustus-gene-0.11
Other types of O-glycan biosynthesis	1	0.935956	0.999997	ko00514	maker-scaffold09046-augustus-gene-0.3
Protein export	3	0.936542	0.999997	ko03060	snap_masked-scaffold04313-abinit-gene-0.16;maker-scaffold05438-augustus-gene-0.7;snap_masked-scaffold00149-abinit-gene-0.34
Folate biosynthesis	1	0.940111	0.999997	ko00790	maker-scaffold04172-augustus-gene-0.12
Mismatch repair	3	0.950257	0.999997	ko03430	maker-scaffold22997-snap-gene-0.1;maker-scaffold39488-augustus-gene-0.1;snap_masked-scaffold13604-abinit-gene-0.2
Pantothenate and CoA biosynthesis	1	0.957178	0.999997	ko00770	maker-scaffold07630-augustus-gene-0.11
Nucleotide excision repair	6	0.958562	0.999997	ko03420	augustus_masked-scaffold06214-abinit-gene-0.5;maker-scaffold22997-snap-gene-0.1;augustus_masked-scaffold06214-abinit-gene-0.4;snap_masked-scaffold02548-abinit-gene-0.13;snap_masked-scaffold21874-abinit-gene-0.1;snap_masked-scaffold13604-abinit-gene-0.2
Biosynthesis of amino acids	25	0.958801	0.999997	ko01230	augustus_masked-scaffold07750-abinit-gene-0.3;augustus_masked-scaffold03925-abinit-gene-0.1;maker-scaffold04807-augustus-gene-0.11;maker-scaffold04215-snap-gene-0.18;maker-scaffold05903-augustus-gene-0.21;augustus_masked-scaffold01347-abinit-gene-0.0;maker-scaffold02060-snap-gene-0.38;maker-scaffold00152-snap-gene-1.26;maker-scaffold03532-snap-gene-0.21;maker-scaffold13138-augustus-gene-0.5;augus…
Butanoate metabolism	1	0.959957	0.999997	ko00650	maker-scaffold06307-augustus-gene-0.5
Basal transcription factors	2	0.963713	0.999997	ko03022	maker-scaffold02379-augustus-gene-0.26;maker-scaffold06762-augustus-gene-0.8
2-Oxocarboxylic acid metabolism	7	0.967605	0.999997	ko01210	augustus_masked-scaffold03925-abinit-gene-0.1;maker-scaffold02060-snap-gene-0.38;maker-scaffold07630-augustus-gene-0.11;maker-scaffold01846-snap-gene-0.48;snap_masked-scaffold19599-abinit-gene-0.1;augustus_masked-scaffold04064-abinit-gene-0.1;maker-scaffold01846-augustus-gene-0.43
Fructose and mannose metabolism	4	0.974763	0.999997	ko00051	maker-scaffold02474-augustus-gene-0.30;maker-scaffold07775-snap-gene-0.19;maker-scaffold02108-augustus-gene-0.16;augustus_masked-scaffold26515-abinit-gene-0.0
Nicotinate and nicotinamide metabolism	1	0.978112	0.999997	ko00760	maker-scaffold31821-augustus-gene-0.3
SNARE interactions in vesicular transport	1	0.989541	0.999997	ko04130	snap_masked-scaffold12800-abinit-gene-0.3
Protein processing in endoplasmic reticulum	42	0.99082	0.999997	ko04141	augustus_masked-scaffold00332-abinit-gene-0.15;maker-scaffold05513-snap-gene-0.19;maker-scaffold11065-augustus-gene-0.6;maker-scaffold02042-augustus-gene-0.20;augustus_masked-scaffold06214-abinit-gene-0.5;maker-scaffold29702-augustus-gene-0.2;maker-scaffold01089-augustus-gene-0.36;maker-scaffold11782-augustus-gene-0.3;snap_masked-scaffold08026-abinit-gene-0.8;augustus_masked-scaffold06214-abinit-…
mRNA surveillance pathway	19	0.992159	0.999997	ko03015	augustus_masked-scaffold01457-abinit-gene-0.1;augustus_masked-scaffold11798-abinit-gene-0.1;maker-scaffold02959-augustus-gene-0.14;maker-scaffold12434-augustus-gene-0.8;maker-scaffold00018-augustus-gene-0.30;maker-scaffold02060-snap-gene-0.38;maker-scaffold08043-augustus-gene-0.8;snap_masked-scaffold00460-abinit-gene-0.18;maker-scaffold02167-snap-gene-0.21;maker-scaffold12215-snap-gene-0.12;augus…
RNA degradation	18	0.993629	0.999997	ko03018	maker-scaffold05513-snap-gene-0.19;maker-scaffold02959-augustus-gene-0.14;maker-scaffold00018-augustus-gene-0.30;augustus_masked-scaffold01347-abinit-gene-0.0;maker-scaffold08043-augustus-gene-0.8;maker-scaffold01230-snap-gene-0.24;maker-scaffold02628-snap-gene-0.29;maker-scaffold00543-augustus-gene-0.30;snap_masked-scaffold00460-abinit-gene-0.18;maker-scaffold02167-snap-gene-0.21;maker-scaffold0…
Phagosome	8	0.996644	0.999997	ko04145	maker-scaffold00214-augustus-gene-1.28;augustus_masked-scaffold09351-abinit-gene-0.1;maker-scaffold00039-augustus-gene-0.33;augustus_masked-scaffold04017-abinit-gene-0.5;augustus_masked-scaffold34401-abinit-gene-0.0;augustus_masked-scaffold39834-abinit-gene-0.1;maker-scaffold02009-augustus-gene-0.25;maker-scaffold02676-augustus-gene-0.33
Base excision repair	2	0.996849	0.999997	ko03410	augustus_masked-scaffold14596-abinit-gene-0.1;maker-scaffold04394-snap-gene-0.13
DNA replication	3	0.998658	0.999997	ko03030	maker-scaffold22997-snap-gene-0.1;snap_masked-scaffold00460-abinit-gene-0.18;snap_masked-scaffold13604-abinit-gene-0.2
Regulation of autophagy	3	0.999279	0.999997	ko04140	augustus_masked-scaffold00944-abinit-gene-0.1;augustus_masked-scaffold00263-abinit-gene-0.3;augustus_masked-scaffold02430-abinit-gene-0.2
Oxidative phosphorylation	10	0.999734	0.999997	ko00190	snap_masked-scaffold00007-abinit-gene-1.80;maker-scaffold00214-augustus-gene-1.28;maker-scaffold07631-snap-gene-0.5;maker-scaffold00847-augustus-gene-0.37;snap_masked-scaffold00063-abinit-gene-1.32;maker-scaffold00059-augustus-gene-1.44;augustus_masked-scaffold06107-abinit-gene-0.4;maker-scaffold22745-snap-gene-0.3;maker-scaffold02009-augustus-gene-0.25;augustus_masked-scaffold00007-abinit-gene-3…
Spliceosome	23	0.999852	0.999997	ko03040	maker-scaffold05513-snap-gene-0.19;maker-scaffold02042-augustus-gene-0.20;maker-scaffold04807-augustus-gene-0.11;maker-scaffold29702-augustus-gene-0.2;augustus_masked-scaffold10156-abinit-gene-0.2;maker-scaffold08646-snap-gene-0.6;maker-scaffold01230-snap-gene-0.24;augustus_masked-scaffold15268-abinit-gene-0.2;maker-scaffold00842-snap-gene-0.26;augustus_masked-scaffold01503-abinit-gene-0.13;maker…
Purine metabolism	17	0.999881	0.999997	ko00230	maker-scaffold00708-augustus-gene-0.38;augustus_masked-scaffold01640-abinit-gene-0.1;maker-scaffold01194-augustus-gene-0.43;maker-scaffold03234-augustus-gene-0.13;maker-scaffold00708-augustus-gene-0.37;maker-scaffold01221-augustus-gene-0.22;maker-scaffold00778-augustus-gene-0.35;augustus_masked-scaffold09052-abinit-gene-0.1;augustus_masked-scaffold13101-abinit-gene-0.0;snap_masked-scaffold00460-a…
RNA transport	19	0.999962	0.999997	ko03013	maker-scaffold00446-snap-gene-0.37;maker-scaffold02959-augustus-gene-0.14;maker-scaffold10115-augustus-gene-0.7;maker-scaffold03439-snap-gene-0.19;maker-scaffold00018-augustus-gene-0.30;maker-scaffold08043-augustus-gene-0.8;maker-scaffold02167-snap-gene-0.21;snap_masked-scaffold01241-abinit-gene-0.32;snap_masked-scaffold04242-abinit-gene-0.6;augustus_masked-scaffold07373-abinit-gene-0.0;maker-sca…
Endocytosis	26	0.999997	0.999997	ko04144	maker-scaffold05513-snap-gene-0.19;maker-scaffold11065-augustus-gene-0.6;maker-scaffold02042-augustus-gene-0.20;augustus_masked-scaffold11798-abinit-gene-0.1;augustus_masked-scaffold01275-abinit-gene-0.4;maker-scaffold29702-augustus-gene-0.2;maker-scaffold00960-snap-gene-0.44;maker-scaffold02769-augustus-gene-0.21;maker-scaffold05517-snap-gene-0.17;maker-scaffold09095-snap-gene-0.10;snap_masked-s…
NoiseqMethod_CK-VS-Gall_B (5611)
Ribosome	228	4.09207e-23	5.48338e-21	ko03010	maker-scaffold00613-snap-gene-0.25;augustus_masked-scaffold05524-abinit-gene-0.1;maker-scaffold07840-augustus-gene-0.11;snap_masked-scaffold01791-abinit-gene-0.19;maker-scaffold09465-snap-gene-0.15;augustus_masked-scaffold08265-abinit-gene-0.0;augustus_masked-scaffold08192-abinit-gene-0.2;maker-scaffold00070-snap-gene-1.54;maker-scaffold00657-augustus-gene-0.31;augustus_masked-scaffold24387-abini…
Mismatch repair	41	4.54566e-07	3.04559e-05	ko03430	augustus_masked-scaffold02598-abinit-gene-0.6;snap_masked-scaffold04124-abinit-gene-0.13;augustus_masked-scaffold03887-abinit-gene-0.4;maker-scaffold03006-snap-gene-0.29;maker-scaffold00469-augustus-gene-0.33;snap_masked-scaffold05161-abinit-gene-0.7;maker-scaffold00790-snap-gene-0.47;maker-scaffold00149-augustus-gene-1.33;maker-scaffold05555-augustus-gene-0.16;augustus_masked-scaffold03887-abini…
Plant hormone signal transduction	182	2.13622e-06	9.54179e-05	ko04075	snap_masked-scaffold02766-abinit-gene-0.16;maker-scaffold03230-snap-gene-0.28;augustus_masked-scaffold09132-abinit-gene-0.3;augustus_masked-scaffold04443-abinit-gene-0.4;maker-scaffold21923-augustus-gene-0.2;augustus_masked-scaffold01506-abinit-gene-0.1;augustus_masked-scaffold00604-abinit-gene-0.7;maker-scaffold04522-augustus-gene-0.21;maker-scaffold01427-augustus-gene-0.23;maker-scaffold09344-s…
Peroxisome	69	9.84787e-06	0.000329904	ko04146	augustus_masked-scaffold00614-abinit-gene-0.9;maker-scaffold21928-augustus-gene-0.3;snap_masked-scaffold05701-abinit-gene-0.10;maker-scaffold00555-augustus-gene-0.35;maker-scaffold21478-augustus-gene-0.2;maker-scaffold15108-augustus-gene-0.10;maker-scaffold03414-augustus-gene-0.28;maker-scaffold10257-snap-gene-0.7;maker-scaffold08261-snap-gene-0.13;maker-scaffold15053-augustus-gene-0.4;maker-scaf…
Caffeine metabolism	10	1.98161e-05	0.000531071	ko00232	maker-scaffold15108-augustus-gene-0.10;augustus_masked-scaffold04911-abinit-gene-0.0;snap_masked-scaffold05052-abinit-gene-0.13;augustus_masked-scaffold05656-abinit-gene-0.6;maker-scaffold38581-snap-gene-0.3;snap_masked-scaffold39965-abinit-gene-0.1;augustus_masked-scaffold01815-abinit-gene-0.4;snap_masked-scaffold39965-abinit-gene-0.2;augustus_masked-scaffold05052-abinit-gene-0.2;snap_masked-sca…
Flavonoid biosynthesis	74	0.00014306	0.00319502	ko00941	augustus_masked-scaffold15066-abinit-gene-0.0;maker-scaffold01129-augustus-gene-0.38;augustus_masked-scaffold00953-abinit-gene-0.8;maker-scaffold03240-snap-gene-0.23;augustus_masked-scaffold07288-abinit-gene-0.0;maker-scaffold14897-augustus-gene-0.7;maker-scaffold00576-augustus-gene-1.11;augustus_masked-scaffold07644-abinit-gene-0.1;maker-scaffold02058-snap-gene-0.42;augustus_masked-scaffold23993…
Anthocyanin biosynthesis	23	0.000185884	0.00355836	ko00942	augustus_masked-scaffold03793-abinit-gene-0.0;maker-scaffold13459-augustus-gene-0.7;maker-scaffold17222-snap-gene-0.4;augustus_masked-scaffold00948-abinit-gene-0.0;augustus_masked-scaffold11066-abinit-gene-0.0;augustus_masked-scaffold29911-abinit-gene-0.0;augustus_masked-scaffold01614-abinit-gene-0.2;augustus_masked-scaffold02466-abinit-gene-0.2;augustus_masked-scaffold27377-abinit-gene-0.0;augus…
Homologous recombination	32	0.000252534	0.00422994	ko03440	snap_masked-scaffold00004-abinit-gene-1.14;augustus_masked-scaffold02598-abinit-gene-0.6;maker-scaffold07511-augustus-gene-0.7;augustus_masked-scaffold00820-abinit-gene-0.11;maker-scaffold01371-snap-gene-0.37;maker-scaffold01081-snap-gene-0.45;maker-scaffold05105-snap-gene-0.17;maker-scaffold00026-snap-gene-1.45;maker-scaffold00887-snap-gene-0.43;maker-scaffold02052-snap-gene-0.26;maker-scaffold0…
DNA replication	52	0.000389275	0.00579587	ko03030	maker-scaffold03029-snap-gene-0.36;augustus_masked-scaffold02598-abinit-gene-0.6;maker-scaffold07874-snap-gene-0.16;maker-scaffold01884-snap-gene-0.32;maker-scaffold01436-snap-gene-0.33;maker-scaffold00050-snap-gene-1.60;maker-scaffold00790-snap-gene-0.47;maker-scaffold00149-augustus-gene-1.33;maker-scaffold01039-snap-gene-0.37;maker-scaffold09076-augustus-gene-0.11;maker-scaffold03880-augustus-g…
Isoflavonoid biosynthesis	35	0.000514698	0.00689696	ko00943	augustus_masked-scaffold07201-abinit-gene-0.5;augustus_masked-scaffold12086-abinit-gene-0.0;maker-scaffold32500-snap-gene-0.3;maker-scaffold13380-augustus-gene-0.4;augustus_masked-scaffold02633-abinit-gene-0.0;maker-scaffold06640-snap-gene-0.11;maker-scaffold00152-snap-gene-0.23;maker-scaffold02978-snap-gene-0.27;maker-scaffold08884-augustus-gene-0.9;maker-scaffold13024-snap-gene-0.6;augustus_mas…
Non-homologous end-joining	10	0.00109726	0.0133667	ko03450	augustus_masked-scaffold02915-abinit-gene-0.2;maker-scaffold30267-snap-gene-0.4;maker-scaffold01436-snap-gene-0.33;maker-scaffold04528-snap-gene-0.14;maker-scaffold05778-augustus-gene-0.13;maker-scaffold00887-snap-gene-0.43;maker-scaffold18790-augustus-gene-0.4;maker-scaffold00926-snap-gene-0.30;maker-scaffold00887-snap-gene-0.42;maker-scaffold10931-augustus-gene-0.6
Sesquiterpenoid and triterpenoid biosynthesis	46	0.00269495	0.0300936	ko00909	maker-scaffold01613-augustus-gene-0.41;maker-scaffold13245-snap-gene-0.8;snap_masked-scaffold09014-abinit-gene-0.1;maker-scaffold09067-augustus-gene-0.3;maker-scaffold23421-snap-gene-0.4;maker-scaffold08913-augustus-gene-0.4;maker-scaffold14663-augustus-gene-0.6;maker-scaffold00581-snap-gene-0.26;maker-scaffold00772-augustus-gene-0.58;augustus_masked-scaffold14514-abinit-gene-0.1;maker-scaffold07…
Base excision repair	36	0.00735264	0.0757888	ko03410	augustus_masked-scaffold02915-abinit-gene-0.2;augustus_masked-scaffold02598-abinit-gene-0.6;maker-scaffold01436-snap-gene-0.33;maker-scaffold03269-augustus-gene-0.15;maker-scaffold00626-snap-gene-0.46;maker-scaffold00686-snap-gene-0.43;maker-scaffold01309-augustus-gene-0.32;augustus_masked-scaffold17325-abinit-gene-0.0;maker-scaffold09076-augustus-gene-0.11;augustus_masked-scaffold01057-abinit-ge…
Benzoxazinoid biosynthesis	12	0.00836129	0.0800295	ko00402	maker-scaffold09494-snap-gene-0.11;maker-scaffold03648-augustus-gene-0.15;augustus_masked-scaffold07288-abinit-gene-0.0;augustus_masked-scaffold16374-abinit-gene-0.0;maker-scaffold03091-augustus-gene-0.21;maker-scaffold00455-augustus-gene-0.42;maker-scaffold13544-snap-gene-0.9;augustus_masked-scaffold05906-abinit-gene-0.3;maker-scaffold02893-snap-gene-0.48;augustus_masked-scaffold31489-abinit-gen…
Flavone and flavonol biosynthesis	40	0.00941959	0.0831692	ko00944	augustus_masked-scaffold18249-abinit-gene-0.1;maker-scaffold02331-snap-gene-0.39;maker-scaffold03240-snap-gene-0.23;maker-scaffold17222-snap-gene-0.4;snap_masked-scaffold05377-abinit-gene-0.12;augustus_masked-scaffold07593-abinit-gene-0.2;maker-scaffold00373-snap-gene-0.37;augustus_masked-scaffold02019-abinit-gene-0.7;augustus_masked-scaffold18565-abinit-gene-0.0;augustus_masked-scaffold08589-abi…
Indole alkaloid biosynthesis	13	0.00993066	0.0831692	ko00901	maker-scaffold07166-augustus-gene-0.9;maker-scaffold00585-augustus-gene-0.22;augustus_masked-scaffold03517-abinit-gene-0.6;maker-scaffold17654-augustus-gene-0.3;maker-scaffold22938-snap-gene-0.3;maker-scaffold07089-snap-gene-0.22;maker-scaffold29822-snap-gene-0.1;augustus_masked-scaffold04425-abinit-gene-0.4;maker-scaffold03946-augustus-gene-0.15;maker-scaffold03517-augustus-gene-0.23;augustus_ma…
Circadian rhythm - plant	46	0.0137694	0.108535	ko04712	augustus_masked-scaffold17179-abinit-gene-0.0;augustus_masked-scaffold15066-abinit-gene-0.0;maker-scaffold10920-augustus-gene-0.9;maker-scaffold04233-snap-gene-0.20;maker-scaffold00980-snap-gene-0.44;maker-scaffold05442-snap-gene-0.14;maker-scaffold11782-augustus-gene-0.3;augustus_masked-scaffold23993-abinit-gene-0.0;maker-scaffold00703-snap-gene-0.42;maker-scaffold00476-augustus-gene-0.38;maker-…
Cutin, suberine and wax biosynthesis	37	0.0161866	0.1205	ko00073	maker-scaffold11081-snap-gene-0.5;maker-scaffold11939-snap-gene-0.10;maker-scaffold10860-augustus-gene-0.3;maker-scaffold04921-snap-gene-0.16;maker-scaffold03807-snap-gene-0.16;maker-scaffold11155-snap-gene-0.5;maker-scaffold09947-snap-gene-0.6;maker-scaffold04276-snap-gene-0.23;maker-scaffold02922-snap-gene-0.16;maker-scaffold09347-snap-gene-0.7;maker-scaffold00947-augustus-gene-0.36;maker-scaff…
Stilbenoid, diarylheptanoid and gingerol biosynthesis	53	0.0176803	0.124693	ko00945	augustus_masked-scaffold12086-abinit-gene-0.0;maker-scaffold32500-snap-gene-0.3;maker-scaffold02971-augustus-gene-0.16;augustus_masked-scaffold00953-abinit-gene-0.8;maker-scaffold03735-augustus-gene-0.14;augustus_masked-scaffold02636-abinit-gene-0.17;maker-scaffold08737-augustus-gene-0.7;augustus_masked-scaffold37678-abinit-gene-0.0;maker-scaffold06640-snap-gene-0.11;maker-scaffold00120-snap-gene…
Porphyrin and chlorophyll metabolism	55	0.0242533	0.162497	ko00860	maker-scaffold01631-augustus-gene-0.38;maker-scaffold19321-augustus-gene-0.2;maker-scaffold01283-augustus-gene-0.22;maker-scaffold08978-augustus-gene-0.6;maker-scaffold03873-augustus-gene-0.23;snap_masked-scaffold11953-abinit-gene-0.1;maker-scaffold13735-snap-gene-0.7;snap_masked-scaffold04723-abinit-gene-0.12;maker-scaffold06303-snap-gene-0.12;maker-scaffold02464-augustus-gene-0.37;maker-scaffol…
Ascorbate and aldarate metabolism	61	0.0310237	0.197961	ko00053	snap_masked-scaffold02299-abinit-gene-0.24;snap_masked-scaffold05916-abinit-gene-0.3;maker-scaffold22432-augustus-gene-0.2;maker-scaffold00580-snap-gene-0.32;maker-scaffold01283-augustus-gene-0.22;augustus_masked-scaffold01862-abinit-gene-0.2;maker-scaffold07271-snap-gene-0.9;snap_masked-scaffold03878-abinit-gene-0.23;augustus_masked-scaffold03570-abinit-gene-0.4;maker-scaffold17071-snap-gene-0.5…
Zeatin biosynthesis	36	0.0448401	0.261782	ko00908	augustus_masked-scaffold18249-abinit-gene-0.1;maker-scaffold02331-snap-gene-0.39;snap_masked-scaffold06648-abinit-gene-0.5;maker-scaffold05180-augustus-gene-0.8;snap_masked-scaffold05377-abinit-gene-0.12;augustus_masked-scaffold07593-abinit-gene-0.2;maker-scaffold00373-snap-gene-0.37;augustus_masked-scaffold18565-abinit-gene-0.0;augustus_masked-scaffold08589-abinit-gene-0.1;maker-scaffold06792-au…
Biosynthesis of secondary metabolites	759	0.0449328	0.261782	ko01110	snap_masked-scaffold02766-abinit-gene-0.16;maker-scaffold29818-augustus-gene-0.2;augustus_masked-scaffold08534-abinit-gene-0.1;maker-scaffold01299-snap-gene-0.28;maker-scaffold29153-snap-gene-0.4;maker-scaffold05006-augustus-gene-0.18;maker-scaffold05335-augustus-gene-0.14;maker-scaffold21928-augustus-gene-0.3;augustus_masked-scaffold07750-abinit-gene-0.3;augustus_masked-scaffold07201-abinit-gene…
Biosynthesis of unsaturated fatty acids	17	0.0521475	0.291157	ko01040	augustus_masked-scaffold05093-abinit-gene-0.7;augustus_masked-scaffold03904-abinit-gene-0.4;snap_masked-scaffold15691-abinit-gene-0.1;maker-scaffold05556-augustus-gene-0.12;maker-scaffold00321-augustus-gene-1.10;maker-scaffold06087-snap-gene-0.8;maker-scaffold07955-augustus-gene-0.13;maker-scaffold01926-snap-gene-0.31;maker-scaffold02983-snap-gene-0.20;maker-scaffold01659-snap-gene-0.27;snap_mask…
Nitrogen metabolism	16	0.0611078	0.324023	ko00910	maker-scaffold03998-snap-gene-0.14;augustus_masked-scaffold00368-abinit-gene-1.0;maker-scaffold12273-snap-gene-0.4;augustus_masked-scaffold01198-abinit-gene-0.6;maker-scaffold04563-snap-gene-0.12;augustus_masked-scaffold26664-abinit-gene-0.0;maker-scaffold00517-snap-gene-0.37;maker-scaffold04286-augustus-gene-0.19;maker-scaffold02027-augustus-gene-0.34;augustus_masked-scaffold08861-abinit-gene-0.…
Steroid biosynthesis	31	0.0628702	0.324023	ko00100	maker-scaffold01613-augustus-gene-0.41;maker-scaffold13245-snap-gene-0.8;maker-scaffold09067-augustus-gene-0.3;maker-scaffold14663-augustus-gene-0.6;maker-scaffold00772-augustus-gene-0.58;augustus_masked-scaffold14514-abinit-gene-0.1;maker-scaffold20385-snap-gene-0.4;maker-scaffold07849-augustus-gene-0.8;maker-scaffold02749-snap-gene-0.19;maker-scaffold05446-augustus-gene-0.9;maker-scaffold08892-…
Monobactam biosynthesis	9	0.0830221	0.412036	ko00261	maker-scaffold04794-snap-gene-0.16;maker-scaffold02060-snap-gene-0.38;maker-scaffold33143-snap-gene-0.3;augustus_masked-scaffold00818-abinit-gene-0.19;maker-scaffold02084-augustus-gene-0.25;maker-scaffold12770-snap-gene-0.7;snap_masked-scaffold06515-abinit-gene-0.11;maker-scaffold28206-augustus-gene-0.2;maker-scaffold02043-snap-gene-0.29
Nucleotide excision repair	41	0.0913325	0.437091	ko03420	maker-scaffold04382-augustus-gene-0.16;augustus_masked-scaffold02598-abinit-gene-0.6;maker-scaffold00790-snap-gene-0.47;maker-scaffold00149-augustus-gene-1.33;augustus_masked-scaffold03493-abinit-gene-0.0;maker-scaffold07284-snap-gene-0.12;maker-scaffold09076-augustus-gene-0.11;maker-scaffold03880-augustus-gene-0.30;augustus_masked-scaffold06214-abinit-gene-0.4;augustus_masked-scaffold02268-abini…
Biotin metabolism	14	0.0974231	0.442275	ko00780	augustus_masked-scaffold03904-abinit-gene-0.4;maker-scaffold04594-augustus-gene-0.23;maker-scaffold05556-augustus-gene-0.12;maker-scaffold06087-snap-gene-0.8;maker-scaffold00300-snap-gene-1.26;maker-scaffold00660-snap-gene-0.24;maker-scaffold08165-augustus-gene-0.10;maker-scaffold01659-snap-gene-0.27;maker-scaffold02015-snap-gene-0.28;augustus_masked-scaffold07595-abinit-gene-0.1;maker-scaffold07…
Sphingolipid metabolism	43	0.0990168	0.442275	ko00600	snap_masked-scaffold06648-abinit-gene-0.5;maker-scaffold03477-augustus-gene-0.12;maker-scaffold11775-augustus-gene-0.2;maker-scaffold34973-augustus-gene-0.3;maker-scaffold01744-snap-gene-0.38;maker-scaffold06048-snap-gene-0.8;maker-scaffold10042-snap-gene-0.12;maker-scaffold04277-augustus-gene-0.8;maker-scaffold01060-snap-gene-0.26;maker-scaffold08699-augustus-gene-0.4;maker-scaffold20395-augustu…
Limonene and pinene degradation	32	0.114033	0.492918	ko00903	maker-scaffold32500-snap-gene-0.3;maker-scaffold02971-augustus-gene-0.16;maker-scaffold03735-augustus-gene-0.14;augustus_masked-scaffold02636-abinit-gene-0.17;maker-scaffold08737-augustus-gene-0.7;augustus_masked-scaffold37678-abinit-gene-0.0;maker-scaffold06640-snap-gene-0.11;maker-scaffold00120-snap-gene-0.27;augustus_masked-scaffold13254-abinit-gene-0.0;maker-scaffold12161-augustus-gene-0.3;ma…
Lysine biosynthesis	9	0.12114	0.493819	ko00300	maker-scaffold04794-snap-gene-0.16;maker-scaffold02060-snap-gene-0.38;maker-scaffold33143-snap-gene-0.3;maker-scaffold02274-snap-gene-0.15;maker-scaffold12770-snap-gene-0.7;maker-scaffold03848-augustus-gene-0.23;snap_masked-scaffold06515-abinit-gene-0.11;maker-scaffold28206-augustus-gene-0.2;maker-scaffold02043-snap-gene-0.29
Galactose metabolism	45	0.121612	0.493819	ko00052	maker-scaffold02933-snap-gene-0.14;maker-scaffold12543-snap-gene-0.4;maker-scaffold00637-augustus-gene-0.46;maker-scaffold03477-augustus-gene-0.12;maker-scaffold07833-augustus-gene-0.11;maker-scaffold15246-augustus-gene-0.5;maker-scaffold11775-augustus-gene-0.2;augustus_masked-scaffold01336-abinit-gene-0.13;augustus_masked-scaffold23993-abinit-gene-0.0;maker-scaffold06186-augustus-gene-0.14;maker…
Glycerolipid metabolism	75	0.141831	0.558982	ko00561	maker-scaffold01631-augustus-gene-0.38;maker-scaffold19321-augustus-gene-0.2;maker-scaffold02959-augustus-gene-0.14;maker-scaffold08978-augustus-gene-0.6;augustus_masked-scaffold18790-abinit-gene-0.1;maker-scaffold03225-augustus-gene-0.17;maker-scaffold03873-augustus-gene-0.23;augustus_masked-scaffold23993-abinit-gene-0.0;maker-scaffold04119-augustus-gene-0.15;maker-scaffold00018-augustus-gene-0.…
Glycosphingolipid biosynthesis - globo series	8	0.171174	0.655351	ko00603	maker-scaffold09422-augustus-gene-0.3;maker-scaffold06048-snap-gene-0.8;maker-scaffold10482-snap-gene-0.4;maker-scaffold04276-snap-gene-0.25;maker-scaffold02913-augustus-gene-0.23;snap_masked-scaffold11919-abinit-gene-0.5;snap_masked-scaffold05976-abinit-gene-0.8;maker-scaffold00132-snap-gene-0.39
Glycosaminoglycan degradation	22	0.176799	0.658085	ko00531	maker-scaffold00100-augustus-gene-0.33;maker-scaffold00176-augustus-gene-0.24;maker-scaffold03477-augustus-gene-0.12;maker-scaffold11775-augustus-gene-0.2;maker-scaffold04277-augustus-gene-0.8;maker-scaffold01060-snap-gene-0.26;maker-scaffold10482-snap-gene-0.4;maker-scaffold01152-snap-gene-0.15;maker-scaffold11779-augustus-gene-0.3;maker-scaffold01060-augustus-gene-0.23;maker-scaffold05469-augus…
Vancomycin resistance	2	0.188014	0.664749	ko01502	maker-scaffold00247-augustus-gene-0.31;maker-scaffold00247-augustus-gene-0.30
Terpenoid backbone biosynthesis	46	0.188511	0.664749	ko00900	maker-scaffold01631-augustus-gene-0.38;maker-scaffold19321-augustus-gene-0.2;maker-scaffold07477-augustus-gene-0.7;maker-scaffold10935-augustus-gene-0.7;maker-scaffold17700-augustus-gene-0.5;maker-scaffold08978-augustus-gene-0.6;maker-scaffold05826-snap-gene-0.14;maker-scaffold03873-augustus-gene-0.23;augustus_masked-scaffold02216-abinit-gene-0.1;maker-scaffold02455-augustus-gene-0.26;augustus_ma…
Betalain biosynthesis	1	0.204676	0.703247	ko00965	maker-scaffold01397-augustus-gene-0.40
Ribosome biogenesis in eukaryotes	43	0.242116	0.79078	ko03008	maker-scaffold10920-augustus-gene-0.9;maker-scaffold04797-augustus-gene-0.17;maker-scaffold38015-augustus-gene-0.2;maker-scaffold10930-snap-gene-0.13;maker-scaffold04266-snap-gene-0.15;maker-scaffold25820-augustus-gene-0.3;maker-scaffold03847-augustus-gene-0.20;maker-scaffold00395-snap-gene-0.27;maker-scaffold00798-augustus-gene-0.49;maker-scaffold04980-augustus-gene-0.6;maker-scaffold04571-augus…
Vitamin B6 metabolism	12	0.242191	0.79078	ko00750	snap_masked-scaffold00526-abinit-gene-0.24;maker-scaffold02864-snap-gene-0.26;maker-scaffold07217-augustus-gene-0.12;maker-scaffold00042-augustus-gene-2.17;maker-scaffold09427-snap-gene-0.8;maker-scaffold01863-snap-gene-0.21;maker-scaffold01762-snap-gene-0.36;maker-scaffold06547-augustus-gene-0.16;maker-scaffold15411-snap-gene-0.4;augustus_masked-scaffold08917-abinit-gene-0.2;maker-scaffold00526-…
Glycosphingolipid biosynthesis - ganglio series	17	0.254229	0.79078	ko00604	maker-scaffold03477-augustus-gene-0.12;maker-scaffold11775-augustus-gene-0.2;maker-scaffold04277-augustus-gene-0.8;maker-scaffold01060-snap-gene-0.26;maker-scaffold10482-snap-gene-0.4;maker-scaffold01152-snap-gene-0.15;maker-scaffold11779-augustus-gene-0.3;maker-scaffold01060-augustus-gene-0.23;maker-scaffold05469-augustus-gene-0.6;augustus_masked-scaffold05631-abinit-gene-0.6;augustus_masked-sca…
Cysteine and methionine metabolism	52	0.264039	0.79078	ko00270	maker-scaffold29818-augustus-gene-0.2;maker-scaffold05006-augustus-gene-0.18;augustus_masked-scaffold00669-abinit-gene-0.4;maker-scaffold12039-augustus-gene-0.8;maker-scaffold04794-snap-gene-0.16;maker-scaffold04711-augustus-gene-0.14;maker-scaffold00651-snap-gene-0.49;maker-scaffold04215-snap-gene-0.18;maker-scaffold00016-augustus-gene-1.26;snap_masked-scaffold14770-abinit-gene-0.4;maker-scaffol…
Pentose phosphate pathway	23	0.265151	0.79078	ko00030	augustus_masked-scaffold07750-abinit-gene-0.3;augustus_masked-scaffold02868-abinit-gene-0.2;maker-scaffold00637-augustus-gene-0.46;maker-scaffold00047-snap-gene-1.38;maker-scaffold02596-snap-gene-0.31;maker-scaffold14797-snap-gene-0.7;augustus_masked-scaffold02073-abinit-gene-0.8;maker-scaffold06773-augustus-gene-0.11;maker-scaffold00751-augustus-gene-0.32;maker-scaffold02596-snap-gene-0.32;maker…
Phosphatidylinositol signaling system	31	0.26556	0.79078	ko04070	snap_masked-scaffold05916-abinit-gene-0.3;maker-scaffold00426-snap-gene-0.42;maker-scaffold00017-augustus-gene-1.60;augustus_masked-scaffold18790-abinit-gene-0.1;maker-scaffold00960-snap-gene-0.44;augustus_masked-scaffold20787-abinit-gene-0.1;augustus_masked-scaffold06115-abinit-gene-0.0;maker-scaffold07699-snap-gene-0.12;snap_masked-scaffold00960-abinit-gene-0.18;maker-scaffold01190-snap-gene-0.…
Brassinosteroid biosynthesis	10	0.293665	0.85546	ko00905	maker-scaffold07487-augustus-gene-0.18;maker-scaffold02807-augustus-gene-0.6;maker-scaffold00314-snap-gene-0.39;maker-scaffold16754-augustus-gene-0.6;maker-scaffold04722-augustus-gene-0.16;maker-scaffold15993-snap-gene-0.11;maker-scaffold00570-snap-gene-0.29;maker-scaffold03312-snap-gene-0.16;maker-scaffold03919-snap-gene-0.26;augustus_masked-scaffold07111-abinit-gene-0.3
Glutathione metabolism	52	0.310089	0.884084	ko00480	maker-scaffold02335-snap-gene-0.34;snap_masked-scaffold02299-abinit-gene-0.24;maker-scaffold01478-augustus-gene-0.36;augustus_masked-scaffold10561-abinit-gene-0.1;maker-scaffold22432-augustus-gene-0.2;maker-scaffold15053-augustus-gene-0.4;maker-scaffold32297-augustus-gene-0.2;maker-scaffold00712-snap-gene-0.46;augustus_masked-scaffold00764-abinit-gene-0.5;maker-scaffold02596-snap-gene-0.31;maker-…
Synthesis and degradation of ketone bodies	3	0.336352	0.926765	ko00072	maker-scaffold01659-snap-gene-0.26;maker-scaffold02455-augustus-gene-0.26;maker-scaffold00954-snap-gene-0.34
Fatty acid elongation	20	0.338892	0.926765	ko00062	maker-scaffold07649-snap-gene-0.11;snap_masked-scaffold15691-abinit-gene-0.1;maker-scaffold00260-augustus-gene-0.30;augustus_masked-scaffold11986-abinit-gene-0.2;augustus_masked-scaffold00937-abinit-gene-0.3;augustus_masked-scaffold07808-abinit-gene-0.0;snap_masked-scaffold00562-abinit-gene-0.24;augustus_masked-scaffold09735-abinit-gene-0.3;augustus_masked-scaffold00261-abinit-gene-1.1;augustus_m…
Ether lipid metabolism	30	0.354761	0.950758	ko00565	maker-scaffold01299-snap-gene-0.28;augustus_masked-scaffold01090-abinit-gene-0.1;snap_masked-scaffold06648-abinit-gene-0.5;snap_masked-scaffold14657-abinit-gene-0.3;maker-scaffold07471-snap-gene-0.15;maker-scaffold34973-augustus-gene-0.3;maker-scaffold10521-augustus-gene-0.8;maker-scaffold12304-snap-gene-0.13;maker-scaffold08699-augustus-gene-0.4;maker-scaffold20395-augustus-gene-0.2;augustus_mas…
Fatty acid metabolism	35	0.374387	0.958859	ko01212	augustus_masked-scaffold05093-abinit-gene-0.7;augustus_masked-scaffold01782-abinit-gene-0.4;augustus_masked-scaffold03904-abinit-gene-0.4;maker-scaffold07649-snap-gene-0.11;snap_masked-scaffold15691-abinit-gene-0.1;augustus_masked-scaffold11986-abinit-gene-0.2;maker-scaffold02455-augustus-gene-0.26;maker-scaffold05556-augustus-gene-0.12;maker-scaffold00321-augustus-gene-1.10;augustus_masked-scaff…
Pyrimidine metabolism	115	0.38076	0.958859	ko00240	maker-scaffold00708-augustus-gene-0.38;maker-scaffold00159-snap-gene-1.23;augustus_masked-scaffold02598-abinit-gene-0.6;maker-scaffold07874-snap-gene-0.16;augustus_masked-scaffold03244-abinit-gene-0.3;maker-scaffold12465-snap-gene-0.6;augustus_masked-scaffold18700-abinit-gene-0.0;snap_masked-scaffold21202-abinit-gene-0.2;maker-scaffold03428-snap-gene-0.15;snap_masked-scaffold10162-abinit-gene-0.7…
Selenocompound metabolism	25	0.385024	0.958859	ko00450	maker-scaffold05006-augustus-gene-0.18;snap_masked-scaffold10162-abinit-gene-0.7;maker-scaffold00582-augustus-gene-0.62;snap_masked-scaffold14770-abinit-gene-0.4;maker-scaffold18076-augustus-gene-0.4;augustus_masked-scaffold00360-abinit-gene-0.4;augustus_masked-scaffold06151-abinit-gene-0.3;maker-scaffold03826-augustus-gene-0.28;augustus_masked-scaffold14770-abinit-gene-0.1;maker-scaffold07423-au…
alpha-Linolenic acid metabolism	34	0.386406	0.958859	ko00592	maker-scaffold06947-augustus-gene-0.9;augustus_masked-scaffold07656-abinit-gene-0.8;snap_masked-scaffold14657-abinit-gene-0.3;snap_masked-scaffold05784-abinit-gene-0.6;maker-scaffold13624-augustus-gene-0.2;maker-scaffold36410-augustus-gene-0.1;augustus_masked-scaffold05142-abinit-gene-0.2;maker-scaffold12668-augustus-gene-0.3;maker-scaffold03548-augustus-gene-0.14;maker-scaffold00210-snap-gene-1.…
Monoterpenoid biosynthesis	13	0.433254	1	ko00902	maker-scaffold10935-augustus-gene-0.7;maker-scaffold17700-augustus-gene-0.5;maker-scaffold03521-augustus-gene-0.18;maker-scaffold03398-augustus-gene-0.23;maker-scaffold00796-augustus-gene-0.43;augustus_masked-scaffold00138-abinit-gene-1.1;maker-scaffold19230-augustus-gene-0.6;maker-scaffold18093-snap-gene-0.3;maker-scaffold02658-snap-gene-0.27;augustus_masked-scaffold11777-abinit-gene-0.1;maker-s…
Thiamine metabolism	7	0.454934	1	ko00730	augustus_masked-scaffold02216-abinit-gene-0.1;snap_masked-scaffold02353-abinit-gene-0.25;snap_masked-scaffold02216-abinit-gene-0.8;augustus_masked-scaffold37328-abinit-gene-0.0;maker-scaffold02096-augustus-gene-0.22;augustus_masked-scaffold20191-abinit-gene-0.0;maker-scaffold01897-augustus-gene-0.20
N-Glycan biosynthesis	24	0.45641	1	ko00510	augustus_masked-scaffold00332-abinit-gene-0.15;maker-scaffold01094-augustus-gene-0.32;augustus_masked-scaffold06321-abinit-gene-0.6;augustus_masked-scaffold24321-abinit-gene-0.2;augustus_masked-scaffold13091-abinit-gene-0.2;maker-scaffold05490-augustus-gene-0.13;maker-scaffold02900-augustus-gene-0.20;augustus_masked-scaffold03336-abinit-gene-0.0;maker-scaffold27345-augustus-gene-0.4;maker-scaffol…
Fatty acid degradation	21	0.466711	1	ko00071	maker-scaffold01115-augustus-gene-0.38;augustus_masked-scaffold01782-abinit-gene-0.4;maker-scaffold13624-augustus-gene-0.2;maker-scaffold02455-augustus-gene-0.26;maker-scaffold03548-augustus-gene-0.14;maker-scaffold05624-augustus-gene-0.10;maker-scaffold00561-snap-gene-0.57;augustus_masked-scaffold10014-abinit-gene-0.0;maker-scaffold07955-augustus-gene-0.13;maker-scaffold10989-snap-gene-0.5;maker…
Photosynthesis - antenna proteins	4	0.470661	1	ko00196	maker-scaffold07075-augustus-gene-0.8;augustus_masked-scaffold02418-abinit-gene-0.6;maker-scaffold05169-snap-gene-0.15;maker-scaffold00010-augustus-gene-0.36
ABC transporters	53	0.474884	1	ko02010	maker-scaffold02831-snap-gene-0.14;maker-scaffold11624-snap-gene-0.11;maker-scaffold00199-augustus-gene-1.21;maker-scaffold05239-snap-gene-0.20;maker-scaffold17843-augustus-gene-0.3;maker-scaffold13169-augustus-gene-0.3;maker-scaffold01818-snap-gene-0.28;snap_masked-scaffold03734-abinit-gene-0.21;maker-scaffold00255-augustus-gene-0.40;maker-scaffold18582-snap-gene-0.4;maker-scaffold02040-snap-gen…
Arachidonic acid metabolism	12	0.481852	1	ko00590	maker-scaffold00469-augustus-gene-0.37;snap_masked-scaffold14657-abinit-gene-0.3;maker-scaffold16370-snap-gene-0.4;maker-scaffold04469-snap-gene-0.19;maker-scaffold00906-snap-gene-0.45;maker-scaffold06950-augustus-gene-0.11;augustus_masked-scaffold06687-abinit-gene-0.1;snap_masked-scaffold14657-abinit-gene-0.5;maker-scaffold00835-augustus-gene-0.38;maker-scaffold00198-snap-gene-1.28;maker-scaffol…
Glyoxylate and dicarboxylate metabolism	34	0.497616	1	ko00630	snap_masked-scaffold02766-abinit-gene-0.16;maker-scaffold21928-augustus-gene-0.3;maker-scaffold00555-augustus-gene-0.35;maker-scaffold21478-augustus-gene-0.2;maker-scaffold03414-augustus-gene-0.28;maker-scaffold03397-snap-gene-0.24;maker-scaffold17290-snap-gene-0.3;maker-scaffold02455-augustus-gene-0.26;snap_masked-scaffold00568-abinit-gene-0.13;maker-scaffold10673-augustus-gene-0.11;maker-scaffo…
Fatty acid biosynthesis	20	0.505094	1	ko00061	augustus_masked-scaffold05093-abinit-gene-0.7;augustus_masked-scaffold01782-abinit-gene-0.4;augustus_masked-scaffold03904-abinit-gene-0.4;maker-scaffold05556-augustus-gene-0.12;maker-scaffold00321-augustus-gene-1.10;augustus_masked-scaffold02422-abinit-gene-0.7;maker-scaffold06087-snap-gene-0.8;maker-scaffold00660-snap-gene-0.24;augustus_masked-scaffold03121-abinit-gene-0.10;augustus_masked-scaff…
Alanine, aspartate and glutamate metabolism	20	0.505094	1	ko00250	maker-scaffold00555-augustus-gene-0.35;maker-scaffold04530-snap-gene-0.15;augustus_masked-scaffold07819-abinit-gene-0.4;maker-scaffold21407-snap-gene-0.2;maker-scaffold17290-snap-gene-0.3;maker-scaffold04259-augustus-gene-0.15;snap_masked-scaffold09970-abinit-gene-0.6;maker-scaffold01493-augustus-gene-0.34;maker-scaffold00517-snap-gene-0.37;augustus_masked-scaffold07788-abinit-gene-0.1;maker-scaf…
Phenylpropanoid biosynthesis	167	0.507688	1	ko00940	maker-scaffold29153-snap-gene-0.4;augustus_masked-scaffold11962-abinit-gene-0.4;maker-scaffold19506-snap-gene-0.7;maker-scaffold11065-augustus-gene-0.6;maker-scaffold19321-augustus-gene-0.2;augustus_masked-scaffold00953-abinit-gene-0.8;augustus_masked-scaffold08527-abinit-gene-0.0;augustus_masked-scaffold00823-abinit-gene-0.6;augustus_masked-scaffold11798-abinit-gene-0.1;augustus_masked-scaffold0…
Valine, leucine and isoleucine degradation	25	0.533421	1	ko00280	snap_masked-scaffold02356-abinit-gene-0.14;maker-scaffold02377-augustus-gene-0.17;maker-scaffold04069-snap-gene-0.17;maker-scaffold13397-snap-gene-0.8;maker-scaffold01659-snap-gene-0.26;maker-scaffold02455-augustus-gene-0.26;maker-scaffold07630-augustus-gene-0.11;maker-scaffold14145-snap-gene-0.8;maker-scaffold02983-snap-gene-0.20;maker-scaffold01615-augustus-gene-0.42;maker-scaffold00263-augustu…
Ubiquitin mediated proteolysis	85	0.546698	1	ko04120	augustus_masked-scaffold00485-abinit-gene-0.0;augustus_masked-scaffold05381-abinit-gene-0.0;augustus_masked-scaffold17179-abinit-gene-0.0;maker-scaffold14256-snap-gene-0.3;maker-scaffold02265-augustus-gene-0.21;augustus_masked-scaffold16418-abinit-gene-0.1;maker-scaffold04895-augustus-gene-0.20;maker-scaffold19390-augustus-gene-0.2;maker-scaffold01035-augustus-gene-0.31;maker-scaffold07119-snap-g…
Carbon fixation in photosynthetic organisms	27	0.553603	1	ko00710	augustus_masked-scaffold07750-abinit-gene-0.3;augustus_masked-scaffold02868-abinit-gene-0.2;maker-scaffold14797-snap-gene-0.7;maker-scaffold16437-snap-gene-0.5;augustus_masked-scaffold03012-abinit-gene-0.4;augustus_masked-scaffold02073-abinit-gene-0.8;maker-scaffold17290-snap-gene-0.3;maker-scaffold10673-augustus-gene-0.11;augustus_masked-scaffold06383-abinit-gene-0.0;maker-scaffold00751-augustus…
AGE-RAGE signaling pathway in diabetic complications	11	0.561061	1	ko04933	maker-scaffold01427-augustus-gene-0.23;maker-scaffold01190-snap-gene-0.31;maker-scaffold00703-snap-gene-0.42;maker-scaffold06738-augustus-gene-0.17;maker-scaffold00491-augustus-gene-1.11;maker-scaffold25805-snap-gene-0.3;maker-scaffold00039-augustus-gene-0.33;augustus_masked-scaffold01076-abinit-gene-0.3;maker-scaffold00594-snap-gene-0.47;maker-scaffold01453-snap-gene-0.32;maker-scaffold02944-sna…
Linoleic acid metabolism	14	0.586025	1	ko00591	maker-scaffold11101-augustus-gene-0.3;maker-scaffold06947-augustus-gene-0.9;snap_masked-scaffold14657-abinit-gene-0.3;augustus_masked-scaffold04911-abinit-gene-0.0;maker-scaffold36410-augustus-gene-0.1;maker-scaffold00210-snap-gene-1.25;maker-scaffold09615-augustus-gene-0.12;augustus_masked-scaffold05656-abinit-gene-0.6;maker-scaffold02647-augustus-gene-0.20;augustus_masked-scaffold01815-abinit-g…
Starch and sucrose metabolism	219	0.617616	1	ko00500	maker-scaffold02933-snap-gene-0.14;maker-scaffold02765-snap-gene-0.17;maker-scaffold10242-snap-gene-0.8;maker-scaffold12543-snap-gene-0.4;snap_masked-scaffold12265-abinit-gene-0.11;maker-scaffold11065-augustus-gene-0.6;augustus_masked-scaffold01730-abinit-gene-0.13;maker-scaffold11324-snap-gene-0.10;maker-scaffold19321-augustus-gene-0.2;maker-scaffold06400-augustus-gene-0.17;maker-scaffold00636-s…
Glycosylphosphatidylinositol(GPI)-anchor biosynthesis	11	0.638583	1	ko00563	augustus_masked-scaffold00416-abinit-gene-0.3;augustus_masked-scaffold00563-abinit-gene-0.5;maker-scaffold02289-augustus-gene-0.27;maker-scaffold07768-snap-gene-0.6;maker-scaffold13524-augustus-gene-0.4;maker-scaffold01691-augustus-gene-0.15;maker-scaffold00416-snap-gene-0.31;augustus_masked-scaffold00563-abinit-gene-1.1;maker-scaffold00085-augustus-gene-1.41;augustus_masked-scaffold00563-abinit-…
Pantothenate and CoA biosynthesis	9	0.645782	1	ko00770	maker-scaffold00345-augustus-gene-0.33;maker-scaffold00222-augustus-gene-0.56;maker-scaffold01356-augustus-gene-0.31;maker-scaffold05679-snap-gene-0.16;maker-scaffold07630-augustus-gene-0.11;maker-scaffold14145-snap-gene-0.8;maker-scaffold02762-augustus-gene-0.21;augustus_masked-scaffold05673-abinit-gene-0.0;maker-scaffold10161-augustus-gene-0.10
Inositol phosphate metabolism	27	0.653023	1	ko00562	snap_masked-scaffold05916-abinit-gene-0.3;maker-scaffold00426-snap-gene-0.42;maker-scaffold00580-snap-gene-0.32;augustus_masked-scaffold01090-abinit-gene-0.1;augustus_masked-scaffold03570-abinit-gene-0.4;maker-scaffold00960-snap-gene-0.44;augustus_masked-scaffold20787-abinit-gene-0.1;maker-scaffold07699-snap-gene-0.12;snap_masked-scaffold00960-abinit-gene-0.18;augustus_masked-scaffold03012-abinit…
C5-Branched dibasic acid metabolism	3	0.665248	1	ko00660	augustus_masked-scaffold00854-abinit-gene-0.9;maker-scaffold00345-augustus-gene-0.33;maker-scaffold01379-snap-gene-0.48
Glycolysis / Gluconeogenesis	45	0.682783	1	ko00010	maker-scaffold01115-augustus-gene-0.38;augustus_masked-scaffold01782-abinit-gene-0.4;maker-scaffold00637-augustus-gene-0.46;maker-scaffold04063-augustus-gene-0.21;maker-scaffold01003-augustus-gene-0.44;augustus_masked-scaffold01336-abinit-gene-0.13;maker-scaffold13624-augustus-gene-0.2;maker-scaffold14797-snap-gene-0.7;maker-scaffold16437-snap-gene-0.5;augustus_masked-scaffold03012-abinit-gene-0.…
Valine, leucine and isoleucine biosynthesis	7	0.712732	1	ko00290	augustus_masked-scaffold00854-abinit-gene-0.9;maker-scaffold00345-augustus-gene-0.33;maker-scaffold07630-augustus-gene-0.11;maker-scaffold14145-snap-gene-0.8;maker-scaffold01379-snap-gene-0.48;maker-scaffold05421-augustus-gene-0.12;maker-scaffold02762-augustus-gene-0.21
Glycine, serine and threonine metabolism	33	0.717223	1	ko00260	maker-scaffold00555-augustus-gene-0.35;maker-scaffold04794-snap-gene-0.16;augustus_masked-scaffold00568-abinit-gene-0.2;augustus_masked-scaffold18601-abinit-gene-0.2;maker-scaffold17290-snap-gene-0.3;maker-scaffold02060-snap-gene-0.38;augustus_masked-scaffold02662-abinit-gene-0.6;maker-scaffold07980-snap-gene-0.16;augustus_masked-scaffold00922-abinit-gene-0.7;augustus_masked-scaffold07757-abinit-…
Sulfur relay system	3	0.744529	1	ko04122	maker-scaffold00985-snap-gene-0.44;maker-scaffold03218-snap-gene-0.22;maker-scaffold00933-augustus-gene-0.37
Other glycan degradation	26	0.755671	1	ko00511	maker-scaffold03477-augustus-gene-0.12;maker-scaffold03873-augustus-gene-0.23;maker-scaffold11775-augustus-gene-0.2;maker-scaffold10042-snap-gene-0.12;maker-scaffold04277-augustus-gene-0.8;maker-scaffold01060-snap-gene-0.26;maker-scaffold10482-snap-gene-0.4;maker-scaffold04398-augustus-gene-0.19;maker-scaffold02767-augustus-gene-0.25;maker-scaffold01152-snap-gene-0.15;maker-scaffold11779-augustus…
RNA polymerase	47	0.756982	1	ko03020	maker-scaffold00708-augustus-gene-0.38;augustus_masked-scaffold03244-abinit-gene-0.3;maker-scaffold12465-snap-gene-0.6;augustus_masked-scaffold01640-abinit-gene-0.1;maker-scaffold01194-augustus-gene-0.43;maker-scaffold05746-augustus-gene-0.9;augustus_masked-scaffold03425-abinit-gene-0.4;augustus_masked-scaffold01469-abinit-gene-0.6;augustus_masked-scaffold12722-abinit-gene-0.2;maker-scaffold01058…
Purine metabolism	106	0.767037	1	ko00230	maker-scaffold05335-augustus-gene-0.14;maker-scaffold00708-augustus-gene-0.38;maker-scaffold00159-snap-gene-1.23;augustus_masked-scaffold02598-abinit-gene-0.6;maker-scaffold31368-augustus-gene-0.1;maker-scaffold07874-snap-gene-0.16;maker-scaffold15108-augustus-gene-0.10;augustus_masked-scaffold03244-abinit-gene-0.3;maker-scaffold12465-snap-gene-0.6;augustus_masked-scaffold01640-abinit-gene-0.1;ma…
Histidine metabolism	10	0.811781	1	ko00340	snap_masked-scaffold05916-abinit-gene-0.3;snap_masked-scaffold05916-abinit-gene-0.6;maker-scaffold05065-snap-gene-0.13;maker-scaffold01615-augustus-gene-0.42;maker-scaffold00263-augustus-gene-0.30;maker-scaffold20414-snap-gene-0.2;maker-scaffold00661-snap-gene-0.43;maker-scaffold03387-snap-gene-0.21;snap_masked-scaffold01306-abinit-gene-0.19;snap_masked-scaffold37004-abinit-gene-0.3
Riboflavin metabolism	2	0.813587	1	ko00740	maker-scaffold01011-augustus-gene-0.41;augustus_masked-scaffold00870-abinit-gene-0.4
Amino sugar and nucleotide sugar metabolism	83	0.815456	1	ko00520	maker-scaffold02933-snap-gene-0.14;augustus_masked-scaffold01782-abinit-gene-0.4;maker-scaffold01611-snap-gene-0.35;maker-scaffold07271-snap-gene-0.9;snap_masked-scaffold04443-abinit-gene-0.11;snap_masked-scaffold36046-abinit-gene-0.1;maker-scaffold04339-snap-gene-0.22;maker-scaffold01386-augustus-gene-0.46;augustus_masked-scaffold02353-abinit-gene-0.6;maker-scaffold02419-snap-gene-0.34;maker-sca…
mRNA surveillance pathway	89	0.824243	1	ko03015	augustus_masked-scaffold01457-abinit-gene-0.1;maker-scaffold07455-augustus-gene-0.9;snap_masked-scaffold01746-abinit-gene-0.11;augustus_masked-scaffold19564-abinit-gene-0.0;maker-scaffold02525-snap-gene-0.18;augustus_masked-scaffold11181-abinit-gene-0.2;augustus_masked-scaffold11798-abinit-gene-0.1;maker-scaffold04261-snap-gene-0.11;maker-scaffold02959-augustus-gene-0.14;snap_masked-scaffold24596…
Carotenoid biosynthesis	25	0.839195	1	ko00906	augustus_masked-scaffold08534-abinit-gene-0.1;maker-scaffold20665-augustus-gene-0.3;maker-scaffold01893-snap-gene-0.37;maker-scaffold01561-snap-gene-0.31;snap_masked-scaffold05377-abinit-gene-0.12;maker-scaffold00018-augustus-gene-2.27;maker-scaffold00643-augustus-gene-1.15;maker-scaffold02719-augustus-gene-0.24;maker-scaffold22762-snap-gene-0.5;maker-scaffold02527-snap-gene-0.17;maker-scaffold02…
Lipoic acid metabolism	1	0.839957	1	ko00785	maker-scaffold01425-snap-gene-0.55
Protein export	15	0.848142	1	ko03060	maker-scaffold27873-augustus-gene-0.3;maker-scaffold06098-augustus-gene-0.9;augustus_masked-scaffold01663-abinit-gene-0.7;maker-scaffold22924-snap-gene-0.3;maker-scaffold03561-augustus-gene-0.17;maker-scaffold03295-augustus-gene-0.23;augustus_masked-scaffold38594-abinit-gene-0.0;maker-scaffold05438-augustus-gene-0.7;maker-scaffold02489-augustus-gene-0.25;augustus_masked-scaffold01252-abinit-gene-…
Metabolic pathways	1193	0.858738	1	ko01100	snap_masked-scaffold02766-abinit-gene-0.16;maker-scaffold04064-snap-gene-0.27;maker-scaffold29818-augustus-gene-0.2;augustus_masked-scaffold08534-abinit-gene-0.1;augustus_masked-scaffold00332-abinit-gene-0.15;maker-scaffold01299-snap-gene-0.28;maker-scaffold01331-snap-gene-0.36;maker-scaffold29153-snap-gene-0.4;maker-scaffold05006-augustus-gene-0.18;maker-scaffold02933-snap-gene-0.14;snap_masked-…
nit-gene-0.2;augustus_masked-scaffold06707-abinit-gene-0.3;maker-scaffold12770-snap-gene-0.7;maker-scaffold02758-snap-gene-0.16;maker-scaffold05869-augustus-gene-0.20;maker-scaffold22623-snap-gene-0.5;maker-scaffold15665-augustus-gene-0.2;maker-scaffold04107-augustus-gene-0.9;maker-scaffold06956-augustus-gene-0.13;snap_masked-scaffold14770-abinit-gene-0.6;maker-scaffold19005-snap-gene-0.3;maker-s…	K01681+K00512+K05933+K09838+K01228+K01062+K07408+K00083+K01760+K00963+K00939+K16055+K11517+K15730+K03006+K01807+K01193+K00558+K01519+K02328+K07437+K12664+K01488+K14156+K00660+K01176+K00001+K00008+K08915+K00121+K01183+K11262+K01188+K00830+K02685+K00517+K01051+K01657+K02146+K10960+K02261+K09837+K00928+K14066+K00106+K03004+K01850+K18108+K18649+K03860+K08901+K05278+K00801+K00454+K13065+K02535+K01704+…
Other types of O-glycan biosynthesis	6	0.87161	1	ko00514	maker-scaffold03368-snap-gene-0.20;maker-scaffold00882-augustus-gene-0.38;augustus_masked-scaffold00193-abinit-gene-0.0;maker-scaffold03002-augustus-gene-0.10;snap_masked-scaffold13533-abinit-gene-0.4;maker-scaffold04248-snap-gene-0.19
Fructose and mannose metabolism	22	0.885672	1	ko00051	maker-scaffold00229-augustus-gene-0.44;maker-scaffold00637-augustus-gene-0.46;maker-scaffold01386-augustus-gene-0.46;maker-scaffold00059-augustus-gene-1.39;augustus_masked-scaffold23993-abinit-gene-0.0;maker-scaffold14797-snap-gene-0.7;augustus_masked-scaffold03012-abinit-gene-0.4;maker-scaffold06773-augustus-gene-0.11;maker-scaffold04076-augustus-gene-0.16;maker-scaffold00229-augustus-gene-0.42;…
Glucosinolate biosynthesis	5	0.886625	1	ko00966	maker-scaffold07630-augustus-gene-0.11;maker-scaffold14145-snap-gene-0.8;snap_masked-scaffold02603-abinit-gene-0.14;augustus_masked-scaffold02143-abinit-gene-0.9;maker-scaffold02609-augustus-gene-0.21
Taurine and hypotaurine metabolism	3	0.89567	1	ko00430	maker-scaffold04259-augustus-gene-0.15;maker-scaffold39734-augustus-gene-0.2;maker-scaffold00109-augustus-gene-1.25
Proteasome	20	0.900991	1	ko03050	maker-scaffold07437-augustus-gene-0.10;maker-scaffold00841-augustus-gene-0.28;maker-scaffold02087-augustus-gene-0.12;augustus_masked-scaffold06915-abinit-gene-0.1;augustus_masked-scaffold01275-abinit-gene-0.4;maker-scaffold02207-augustus-gene-0.24;maker-scaffold17118-snap-gene-0.3;augustus_masked-scaffold12635-abinit-gene-0.3;snap_masked-scaffold35737-abinit-gene-0.1;snap_masked-scaffold06475-abi…
Carbon metabolism	94	0.913878	1	ko01200	snap_masked-scaffold02766-abinit-gene-0.16;maker-scaffold21928-augustus-gene-0.3;augustus_masked-scaffold07750-abinit-gene-0.3;augustus_masked-scaffold02868-abinit-gene-0.2;augustus_masked-scaffold01782-abinit-gene-0.4;maker-scaffold00555-augustus-gene-0.35;maker-scaffold21478-augustus-gene-0.2;maker-scaffold03414-augustus-gene-0.28;maker-scaffold00637-augustus-gene-0.46;maker-scaffold04063-augus…
Cyanoamino acid metabolism	82	0.918658	1	ko00460	maker-scaffold11065-augustus-gene-0.6;maker-scaffold19321-augustus-gene-0.2;augustus_masked-scaffold11798-abinit-gene-0.1;maker-scaffold01283-augustus-gene-0.22;augustus_masked-scaffold01862-abinit-gene-0.2;snap_masked-scaffold06648-abinit-gene-0.5;snap_masked-scaffold03542-abinit-gene-0.11;maker-scaffold17222-snap-gene-0.4;maker-scaffold05018-augustus-gene-0.18;augustus_masked-scaffold10728-abin…
Pentose and glucuronate interconversions	76	0.929973	1	ko00040	maker-scaffold02933-snap-gene-0.14;augustus_masked-scaffold38173-abinit-gene-0.0;maker-scaffold00229-augustus-gene-0.44;maker-scaffold11324-snap-gene-0.10;maker-scaffold00636-snap-gene-0.39;maker-scaffold01283-augustus-gene-0.22;maker-scaffold39913-augustus-gene-0.2;augustus_masked-scaffold04704-abinit-gene-0.3;maker-scaffold07271-snap-gene-0.9;maker-scaffold13520-augustus-gene-0.7;augustus_maske…
Biosynthesis of amino acids	94	0.93264	1	ko01230	snap_masked-scaffold02766-abinit-gene-0.16;maker-scaffold05006-augustus-gene-0.18;augustus_masked-scaffold07750-abinit-gene-0.3;augustus_masked-scaffold02868-abinit-gene-0.2;maker-scaffold04428-snap-gene-0.17;maker-scaffold04794-snap-gene-0.16;maker-scaffold01335-augustus-gene-0.51;snap_masked-scaffold05916-abinit-gene-0.3;augustus_masked-scaffold00854-abinit-gene-0.9;maker-scaffold00637-augustus…
One carbon pool by folate	5	0.93367	1	ko00670	maker-scaffold06466-augustus-gene-0.15;snap_masked-scaffold00022-abinit-gene-0.22;augustus_masked-scaffold18183-abinit-gene-0.1;augustus_masked-scaffold08802-abinit-gene-0.0;augustus_masked-scaffold09208-abinit-gene-0.5
beta-Alanine metabolism	21	0.935327	1	ko00410	augustus_masked-scaffold00568-abinit-gene-0.2;maker-scaffold00222-augustus-gene-0.56;augustus_masked-scaffold18601-abinit-gene-0.2;maker-scaffold13397-snap-gene-0.8;maker-scaffold04259-augustus-gene-0.15;maker-scaffold01356-augustus-gene-0.31;maker-scaffold05679-snap-gene-0.16;maker-scaffold19190-augustus-gene-0.6;maker-scaffold01615-augustus-gene-0.42;maker-scaffold00263-augustus-gene-0.30;maker…
Lysine degradation	15	0.935382	1	ko00310	maker-scaffold04960-snap-gene-0.24;maker-scaffold07377-snap-gene-0.17;maker-scaffold02455-augustus-gene-0.26;maker-scaffold06327-augustus-gene-0.9;maker-scaffold04831-augustus-gene-0.25;snap_masked-scaffold03409-abinit-gene-0.10;maker-scaffold00357-augustus-gene-1.17;maker-scaffold01615-augustus-gene-0.42;maker-scaffold00263-augustus-gene-0.30;maker-scaffold00661-snap-gene-0.43;maker-scaffold2331…
Butanoate metabolism	6	0.946808	1	ko00650	augustus_masked-scaffold01883-abinit-gene-0.5;maker-scaffold00345-augustus-gene-0.33;maker-scaffold04259-augustus-gene-0.15;maker-scaffold01659-snap-gene-0.26;maker-scaffold02455-augustus-gene-0.26;maker-scaffold00954-snap-gene-0.34
Photosynthesis	16	0.947455	1	ko00195	maker-scaffold00289-augustus-gene-1.15;snap_masked-scaffold02054-abinit-gene-0.24;snap_masked-scaffold01058-abinit-gene-0.22;maker-scaffold10425-snap-gene-0.9;maker-scaffold01015-augustus-gene-0.36;maker-scaffold02959-augustus-gene-0.16;maker-scaffold02824-augustus-gene-0.22;maker-scaffold01186-snap-gene-0.43;maker-scaffold01058-snap-gene-0.39;maker-scaffold02438-augustus-gene-0.28;maker-scaffold…
SNARE interactions in vesicular transport	9	0.954831	1	ko04130	augustus_masked-scaffold05074-abinit-gene-0.1;snap_masked-scaffold10665-abinit-gene-0.8;snap_masked-scaffold12800-abinit-gene-0.3;augustus_masked-scaffold00890-abinit-gene-0.10;augustus_masked-scaffold10665-abinit-gene-0.0;maker-scaffold00884-augustus-gene-0.32;maker-scaffold00284-augustus-gene-1.10;maker-scaffold07394-augustus-gene-0.14;snap_masked-scaffold06135-abinit-gene-0.13
Propanoate metabolism	12	0.958891	1	ko00640	augustus_masked-scaffold01782-abinit-gene-0.4;maker-scaffold04063-augustus-gene-0.21;maker-scaffold04069-snap-gene-0.17;maker-scaffold13397-snap-gene-0.8;maker-scaffold02455-augustus-gene-0.26;augustus_masked-scaffold02422-abinit-gene-0.7;augustus_masked-scaffold10014-abinit-gene-0.0;maker-scaffold03946-augustus-gene-0.15;maker-scaffold09851-augustus-gene-0.12;maker-scaffold05301-augustus-gene-0.…
Phenylalanine, tyrosine and tryptophan biosynthesis	18	0.961707	1	ko00400	maker-scaffold04428-snap-gene-0.17;maker-scaffold01335-augustus-gene-0.51;maker-scaffold03160-snap-gene-0.28;maker-scaffold00850-snap-gene-0.50;maker-scaffold12512-augustus-gene-0.9;maker-scaffold11797-augustus-gene-0.7;maker-scaffold01846-snap-gene-0.48;maker-scaffold03191-augustus-gene-0.19;augustus_masked-scaffold18597-abinit-gene-0.0;augustus_masked-scaffold00406-abinit-gene-0.10;snap_masked-…
Sulfur metabolism	13	0.963091	1	ko00920	maker-scaffold00651-snap-gene-0.49;maker-scaffold00016-augustus-gene-1.26;maker-scaffold00896-snap-gene-0.32;maker-scaffold00651-augustus-gene-0.45;maker-scaffold09226-snap-gene-0.15;maker-scaffold21893-augustus-gene-0.5;augustus_masked-scaffold00818-abinit-gene-0.19;maker-scaffold01606-augustus-gene-0.28;maker-scaffold02084-augustus-gene-0.25;augustus_masked-scaffold00196-abinit-gene-0.2;maker-s…
Ubiquinone and other terpenoid-quinone biosynthesis	29	0.968346	1	ko00130	augustus_masked-scaffold08527-abinit-gene-0.0;snap_masked-scaffold01551-abinit-gene-0.26;maker-scaffold23871-snap-gene-0.2;maker-scaffold05586-augustus-gene-0.8;augustus_masked-scaffold20211-abinit-gene-0.1;maker-scaffold08225-augustus-gene-0.9;maker-scaffold16370-snap-gene-0.4;maker-scaffold02344-augustus-gene-0.16;augustus_masked-scaffold09450-abinit-gene-0.2;maker-scaffold33750-augustus-gene-0…
Diterpenoid biosynthesis	25	0.974634	1	ko00904	maker-scaffold03154-snap-gene-0.18;maker-scaffold18991-snap-gene-0.4;maker-scaffold06289-augustus-gene-0.8;augustus_masked-scaffold32682-abinit-gene-0.0;augustus_masked-scaffold16374-abinit-gene-0.0;maker-scaffold00293-augustus-gene-0.36;snap_masked-scaffold08079-abinit-gene-0.9;maker-scaffold07565-augustus-gene-0.8;maker-scaffold08490-augustus-gene-0.14;snap_masked-scaffold35737-abinit-gene-0.1;…
Regulation of autophagy	26	0.975214	1	ko04140	augustus_masked-scaffold05381-abinit-gene-0.0;maker-scaffold00392-snap-gene-1.27;augustus_masked-scaffold00645-abinit-gene-0.13;augustus_masked-scaffold00334-abinit-gene-1.7;maker-scaffold10030-augustus-gene-0.6;augustus_masked-scaffold16382-abinit-gene-0.0;maker-scaffold00048-augustus-gene-1.49;augustus_masked-scaffold01852-abinit-gene-0.5;augustus_masked-scaffold03478-abinit-gene-0.0;maker-scaf…
Glycerophospholipid metabolism	26	0.979074	1	ko00564	maker-scaffold00074-snap-gene-1.41;augustus_masked-scaffold01090-abinit-gene-0.1;snap_masked-scaffold14657-abinit-gene-0.3;maker-scaffold07471-snap-gene-0.15;augustus_masked-scaffold18790-abinit-gene-0.1;maker-scaffold04119-augustus-gene-0.15;maker-scaffold10521-augustus-gene-0.8;maker-scaffold03199-augustus-gene-0.21;maker-scaffold00047-augustus-gene-1.34;maker-scaffold12304-snap-gene-0.13;augus…
Nicotinate and nicotinamide metabolism	6	0.984908	1	ko00760	maker-scaffold04980-augustus-gene-0.6;maker-scaffold00856-augustus-gene-0.33;maker-scaffold13257-augustus-gene-0.12;maker-scaffold03463-augustus-gene-0.17;maker-scaffold03746-augustus-gene-0.15;maker-scaffold00814-snap-gene-0.37
Tyrosine metabolism	27	0.987826	1	ko00350	maker-scaffold01115-augustus-gene-0.38;augustus_masked-scaffold01782-abinit-gene-0.4;augustus_masked-scaffold00575-abinit-gene-0.0;augustus_masked-scaffold00568-abinit-gene-0.2;augustus_masked-scaffold02300-abinit-gene-0.11;augustus_masked-scaffold18601-abinit-gene-0.2;maker-scaffold13624-augustus-gene-0.2;maker-scaffold01247-snap-gene-0.40;maker-scaffold03548-augustus-gene-0.14;maker-scaffold027…
RNA degradation	75	0.989844	1	ko03018	maker-scaffold05513-snap-gene-0.19;maker-scaffold07459-augustus-gene-0.8;maker-scaffold00637-augustus-gene-0.46;maker-scaffold02959-augustus-gene-0.14;maker-scaffold01747-snap-gene-0.37;maker-scaffold14654-augustus-gene-0.5;augustus_masked-scaffold06329-abinit-gene-0.2;maker-scaffold00018-augustus-gene-0.30;maker-scaffold02264-snap-gene-0.32;maker-scaffold01655-augustus-gene-0.20;maker-scaffold06…
Arginine biosynthesis	13	0.991381	1	ko00220	maker-scaffold17290-snap-gene-0.3;maker-scaffold15671-snap-gene-0.4;maker-scaffold05649-augustus-gene-0.12;maker-scaffold01846-snap-gene-0.48;maker-scaffold02397-snap-gene-0.31;maker-scaffold08981-snap-gene-0.7;augustus_masked-scaffold09181-abinit-gene-0.3;augustus_masked-scaffold11746-abinit-gene-0.2;maker-scaffold02612-augustus-gene-0.18;maker-scaffold00305-augustus-gene-0.32;maker-scaffold0157…
Tryptophan metabolism	49	0.991506	1	ko00380	maker-scaffold01331-snap-gene-0.36;snap_masked-scaffold38681-abinit-gene-0.1;maker-scaffold02971-augustus-gene-0.16;maker-scaffold02654-snap-gene-0.40;augustus_masked-scaffold04911-abinit-gene-0.0;maker-scaffold00120-snap-gene-0.27;maker-scaffold00487-snap-gene-0.35;maker-scaffold00010-augustus-gene-2.53;maker-scaffold02455-augustus-gene-0.26;snap_masked-scaffold35213-abinit-gene-0.1;maker-scaffo…
Tropane, piperidine and pyridine alkaloid biosynthesis	18	0.992233	1	ko00960	augustus_masked-scaffold00568-abinit-gene-0.2;augustus_masked-scaffold18601-abinit-gene-0.2;maker-scaffold20990-augustus-gene-0.3;augustus_masked-scaffold02119-abinit-gene-0.5;maker-scaffold19190-augustus-gene-0.6;maker-scaffold11797-augustus-gene-0.7;maker-scaffold03273-snap-gene-0.21;augustus_masked-scaffold00105-abinit-gene-1.10;maker-scaffold11227-augustus-gene-0.7;maker-scaffold01846-snap-ge…
2-Oxocarboxylic acid metabolism	25	0.997061	1	ko01210	snap_masked-scaffold02766-abinit-gene-0.16;maker-scaffold04794-snap-gene-0.16;augustus_masked-scaffold00854-abinit-gene-0.9;maker-scaffold15053-augustus-gene-0.4;maker-scaffold00345-augustus-gene-0.33;maker-scaffold17290-snap-gene-0.3;maker-scaffold02060-snap-gene-0.38;maker-scaffold07630-augustus-gene-0.11;maker-scaffold15671-snap-gene-0.4;maker-scaffold05649-augustus-gene-0.12;augustus_masked-s…
Arginine and proline metabolism	25	0.997346	1	ko00330	augustus_masked-scaffold02019-abinit-gene-0.7;augustus_masked-scaffold00986-abinit-gene-0.9;maker-scaffold01740-snap-gene-0.26;maker-scaffold01493-augustus-gene-0.34;maker-scaffold07775-snap-gene-0.18;augustus_masked-scaffold03147-abinit-gene-0.4;maker-scaffold13585-snap-gene-0.9;maker-scaffold13741-augustus-gene-0.8;maker-scaffold01846-snap-gene-0.48;maker-scaffold18350-augustus-gene-0.3;maker-s…
Pyruvate metabolism	24	0.998084	1	ko00620	augustus_masked-scaffold01782-abinit-gene-0.4;maker-scaffold04063-augustus-gene-0.21;maker-scaffold02455-augustus-gene-0.26;augustus_masked-scaffold02422-abinit-gene-0.7;maker-scaffold00030-snap-gene-2.13;maker-scaffold10673-augustus-gene-0.11;augustus_masked-scaffold06383-abinit-gene-0.0;augustus_masked-scaffold10014-abinit-gene-0.0;maker-scaffold05232-augustus-gene-0.15;maker-scaffold01615-augu…
Folate biosynthesis	2	0.99922	1	ko00790	maker-scaffold00985-snap-gene-0.44;maker-scaffold04172-augustus-gene-0.12
Basal transcription factors	6	0.999356	1	ko03022	maker-scaffold04382-augustus-gene-0.16;augustus_masked-scaffold07702-abinit-gene-0.4;maker-scaffold00299-snap-gene-1.14;augustus_masked-scaffold00936-abinit-gene-0.2;maker-scaffold00455-augustus-gene-0.43;maker-scaffold06762-augustus-gene-0.8
Phenylalanine metabolism	33	0.999438	1	ko00360	augustus_masked-scaffold08527-abinit-gene-0.0;augustus_masked-scaffold01883-abinit-gene-0.5;maker-scaffold23871-snap-gene-0.2;maker-scaffold05586-augustus-gene-0.8;augustus_masked-scaffold00568-abinit-gene-0.2;augustus_masked-scaffold18601-abinit-gene-0.2;maker-scaffold22664-augustus-gene-0.3;maker-scaffold02344-augustus-gene-0.16;augustus_masked-scaffold00896-abinit-gene-0.3;maker-scaffold33750-…
Isoquinoline alkaloid biosynthesis	15	0.999451	1	ko00950	augustus_masked-scaffold00575-abinit-gene-0.0;augustus_masked-scaffold00568-abinit-gene-0.2;augustus_masked-scaffold18601-abinit-gene-0.2;maker-scaffold01247-snap-gene-0.40;maker-scaffold19190-augustus-gene-0.6;maker-scaffold11797-augustus-gene-0.7;augustus_masked-scaffold16296-abinit-gene-0.0;maker-scaffold01846-snap-gene-0.48;maker-scaffold08896-snap-gene-0.11;maker-scaffold10927-snap-gene-0.5;…
Plant-pathogen interaction	270	0.999616	1	ko04626	maker-scaffold02257-augustus-gene-0.35;maker-scaffold05485-augustus-gene-0.18;maker-scaffold00678-augustus-gene-0.21;augustus_masked-scaffold00763-abinit-gene-0.13;maker-scaffold00344-snap-gene-1.15;augustus_masked-scaffold26861-abinit-gene-0.0;snap_masked-scaffold09290-abinit-gene-0.2;augustus_masked-scaffold25982-abinit-gene-0.0;maker-scaffold01649-augustus-gene-0.27;augustus_masked-scaffold266…
Citrate cycle (TCA cycle)	12	0.999745	1	ko00020	snap_masked-scaffold02766-abinit-gene-0.16;maker-scaffold15053-augustus-gene-0.4;maker-scaffold00030-snap-gene-2.13;maker-scaffold10673-augustus-gene-0.11;augustus_masked-scaffold06383-abinit-gene-0.0;augustus_masked-scaffold12799-abinit-gene-0.3;augustus_masked-scaffold05011-abinit-gene-0.2;maker-scaffold07937-snap-gene-0.20;maker-scaffold04635-augustus-gene-0.15;maker-scaffold13632-augustus-gen…
Aminoacyl-tRNA biosynthesis	46	0.999847	1	ko00970	maker-scaffold06466-augustus-gene-0.15;augustus_masked-scaffold00204-abinit-gene-0.12;augustus_masked-scaffold01064-abinit-gene-0.10;snap_masked-scaffold11794-abinit-gene-0.4;augustus_masked-scaffold05334-abinit-gene-0.2;augustus_masked-scaffold03544-abinit-gene-0.6;augustus_masked-scaffold01710-abinit-gene-0.4;augustus_masked-scaffold24066-abinit-gene-0.0;maker-scaffold29170-augustus-gene-0.2;ma…
RNA transport	92	0.999905	1	ko03013	maker-scaffold00446-snap-gene-0.37;maker-scaffold01172-snap-gene-0.42;snap_masked-scaffold27308-abinit-gene-0.1;maker-scaffold15860-snap-gene-0.5;maker-scaffold02841-snap-gene-0.29;maker-scaffold02959-augustus-gene-0.14;augustus_masked-scaffold20057-abinit-gene-0.1;augustus_masked-scaffold00164-abinit-gene-0.0;maker-scaffold15839-augustus-gene-0.7;maker-scaffold01299-augustus-gene-0.21;maker-scaf…
Spliceosome	99	0.999952	1	ko03040	augustus_masked-scaffold05591-abinit-gene-0.5;maker-scaffold32219-snap-gene-0.3;maker-scaffold02070-snap-gene-0.34;augustus_masked-scaffold08816-abinit-gene-0.3;maker-scaffold05513-snap-gene-0.19;snap_masked-scaffold29295-abinit-gene-0.2;maker-scaffold02931-augustus-gene-0.19;maker-scaffold16324-snap-gene-0.8;maker-scaffold08023-snap-gene-0.4;maker-scaffold22001-snap-gene-0.2;maker-scaffold14462-…
Phagosome	25	1	1	ko04145	augustus_masked-scaffold26620-abinit-gene-0.2;maker-scaffold00928-augustus-gene-0.33;maker-scaffold15479-augustus-gene-0.7;maker-scaffold02164-augustus-gene-0.11;augustus_masked-scaffold09351-abinit-gene-0.1;maker-scaffold06460-augustus-gene-0.9;augustus_masked-scaffold01663-abinit-gene-0.7;maker-scaffold03039-augustus-gene-0.25;maker-scaffold05219-snap-gene-0.17;maker-scaffold03323-augustus-gene…
Endocytosis	109	1	1	ko04144	maker-scaffold02070-snap-gene-0.34;augustus_masked-scaffold08816-abinit-gene-0.3;maker-scaffold05513-snap-gene-0.19;maker-scaffold11065-augustus-gene-0.6;maker-scaffold11589-augustus-gene-0.8;snap_masked-scaffold29295-abinit-gene-0.2;augustus_masked-scaffold11798-abinit-gene-0.1;augustus_masked-scaffold06915-abinit-gene-0.1;maker-scaffold08023-snap-gene-0.4;maker-scaffold22001-snap-gene-0.2;augus…
Protein processing in endoplasmic reticulum	119	1	1	ko04141	augustus_masked-scaffold00332-abinit-gene-0.15;maker-scaffold05485-augustus-gene-0.18;maker-scaffold02070-snap-gene-0.34;augustus_masked-scaffold08816-abinit-gene-0.3;maker-scaffold05513-snap-gene-0.19;maker-scaffold02266-snap-gene-0.28;maker-scaffold11065-augustus-gene-0.6;snap_masked-scaffold29295-abinit-gene-0.2;maker-scaffold08023-snap-gene-0.4;maker-scaffold22001-snap-gene-0.2;maker-scaffold…
Oxidative phosphorylation	23	1	1	ko00190	augustus_masked-scaffold26620-abinit-gene-0.2;snap_masked-scaffold00007-abinit-gene-1.80;maker-scaffold13404-augustus-gene-0.15;maker-scaffold07040-augustus-gene-0.11;maker-scaffold05851-snap-gene-0.13;maker-scaffold00892-augustus-gene-0.48;maker-scaffold00448-snap-gene-0.56;maker-scaffold19617-snap-gene-0.2;maker-scaffold03230-snap-gene-0.29;maker-scaffold01186-snap-gene-0.43;maker-scaffold05219…
NoiseqMethod_CK-VS-Gall_C (4773)
Mismatch repair	41	4.1331e-09	5.41437e-07	ko03430	augustus_masked-scaffold02598-abinit-gene-0.6;snap_masked-scaffold04124-abinit-gene-0.13;augustus_masked-scaffold03887-abinit-gene-0.4;maker-scaffold03006-snap-gene-0.29;maker-scaffold00469-augustus-gene-0.33;snap_masked-scaffold05161-abinit-gene-0.7;maker-scaffold00790-snap-gene-0.47;maker-scaffold00149-augustus-gene-1.33;maker-scaffold05555-augustus-gene-0.16;augustus_masked-scaffold03887-abini…
Cutin, suberine and wax biosynthesis	42	2.11442e-05	0.00112768	ko00073	augustus_masked-scaffold00491-abinit-gene-0.4;augustus_masked-scaffold25486-abinit-gene-0.0;maker-scaffold11081-snap-gene-0.5;maker-scaffold11939-snap-gene-0.10;augustus_masked-scaffold05208-abinit-gene-0.1;maker-scaffold10860-augustus-gene-0.3;maker-scaffold03807-snap-gene-0.16;maker-scaffold11155-snap-gene-0.5;maker-scaffold09947-snap-gene-0.6;maker-scaffold04276-snap-gene-0.23;maker-scaffold03…
Non-homologous end-joining	11	4.19236e-05	0.00112768	ko03450	augustus_masked-scaffold02915-abinit-gene-0.2;maker-scaffold30267-snap-gene-0.4;maker-scaffold01436-snap-gene-0.33;maker-scaffold04528-snap-gene-0.14;maker-scaffold05778-augustus-gene-0.13;maker-scaffold00887-snap-gene-0.43;maker-scaffold18790-augustus-gene-0.4;augustus_masked-scaffold04528-abinit-gene-0.3;snap_masked-scaffold04528-abinit-gene-0.8;maker-scaffold00926-snap-gene-0.30;maker-scaffold…
Anthocyanin biosynthesis	22	4.67141e-05	0.00112768	ko00942	augustus_masked-scaffold03793-abinit-gene-0.0;maker-scaffold17222-snap-gene-0.4;augustus_masked-scaffold00948-abinit-gene-0.0;augustus_masked-scaffold11066-abinit-gene-0.0;augustus_masked-scaffold29911-abinit-gene-0.0;augustus_masked-scaffold01614-abinit-gene-0.2;augustus_masked-scaffold02466-abinit-gene-0.2;augustus_masked-scaffold07203-abinit-gene-0.3;augustus_masked-scaffold02716-abinit-gene-0…
DNA replication	49	4.93773e-05	0.00112768	ko03030	maker-scaffold03029-snap-gene-0.36;augustus_masked-scaffold02598-abinit-gene-0.6;maker-scaffold07874-snap-gene-0.16;maker-scaffold01884-snap-gene-0.32;maker-scaffold01436-snap-gene-0.33;maker-scaffold00050-snap-gene-1.60;maker-scaffold00790-snap-gene-0.47;maker-scaffold00149-augustus-gene-1.33;maker-scaffold01039-snap-gene-0.37;maker-scaffold09076-augustus-gene-0.11;maker-scaffold02215-snap-gene-…
Flavonoid biosynthesis	67	5.16495e-05	0.00112768	ko00941	augustus_masked-scaffold25486-abinit-gene-0.0;maker-scaffold01129-augustus-gene-0.38;augustus_masked-scaffold00953-abinit-gene-0.8;maker-scaffold06949-augustus-gene-0.10;maker-scaffold14897-augustus-gene-0.7;maker-scaffold00576-augustus-gene-1.11;augustus_masked-scaffold07644-abinit-gene-0.1;maker-scaffold02058-snap-gene-0.42;augustus_masked-scaffold23993-abinit-gene-0.0;augustus_masked-scaffold1…
Sesquiterpenoid and triterpenoid biosynthesis	46	6.90311e-05	0.00121366	ko00909	maker-scaffold01613-augustus-gene-0.41;maker-scaffold13245-snap-gene-0.8;snap_masked-scaffold09014-abinit-gene-0.1;maker-scaffold09067-augustus-gene-0.3;maker-scaffold23421-snap-gene-0.4;maker-scaffold36956-augustus-gene-0.2;maker-scaffold08913-augustus-gene-0.4;maker-scaffold09645-snap-gene-0.10;maker-scaffold00772-augustus-gene-0.58;augustus_masked-scaffold14514-abinit-gene-0.1;maker-scaffold07…
Homologous recombination	30	7.41167e-05	0.00121366	ko03440	snap_masked-scaffold00004-abinit-gene-1.14;augustus_masked-scaffold02598-abinit-gene-0.6;maker-scaffold07511-augustus-gene-0.7;maker-scaffold02959-snap-gene-0.19;augustus_masked-scaffold00820-abinit-gene-0.11;maker-scaffold01371-snap-gene-0.37;maker-scaffold01081-snap-gene-0.45;maker-scaffold05105-snap-gene-0.17;maker-scaffold00026-snap-gene-1.45;maker-scaffold00887-snap-gene-0.43;maker-scaffold0…
Flavone and flavonol biosynthesis	42	0.000101146	0.00142904	ko00944	augustus_masked-scaffold18249-abinit-gene-0.1;maker-scaffold02331-snap-gene-0.39;maker-scaffold17222-snap-gene-0.4;snap_masked-scaffold05377-abinit-gene-0.12;augustus_masked-scaffold07593-abinit-gene-0.2;maker-scaffold00373-snap-gene-0.37;augustus_masked-scaffold02019-abinit-gene-0.7;snap_masked-scaffold04970-abinit-gene-0.9;augustus_masked-scaffold18565-abinit-gene-0.0;augustus_masked-scaffold08…
Biosynthesis of secondary metabolites	692	0.000109087	0.00142904	ko01110	maker-scaffold00703-augustus-gene-0.41;maker-scaffold29818-augustus-gene-0.2;augustus_masked-scaffold08534-abinit-gene-0.1;maker-scaffold01299-snap-gene-0.28;maker-scaffold29153-snap-gene-0.4;augustus_masked-scaffold16282-abinit-gene-0.0;maker-scaffold05251-snap-gene-0.13;augustus_masked-scaffold07750-abinit-gene-0.3;augustus_masked-scaffold34133-abinit-gene-0.0;augustus_masked-scaffold07201-abin…
Indole alkaloid biosynthesis	15	0.000174463	0.0020777	ko00901	augustus_masked-scaffold34133-abinit-gene-0.0;maker-scaffold07166-augustus-gene-0.9;maker-scaffold00585-augustus-gene-0.22;augustus_masked-scaffold03517-abinit-gene-0.6;maker-scaffold17654-augustus-gene-0.3;maker-scaffold22938-snap-gene-0.3;maker-scaffold07089-snap-gene-0.22;maker-scaffold29822-snap-gene-0.1;augustus_masked-scaffold04425-abinit-gene-0.4;maker-scaffold03946-augustus-gene-0.15;make…
Isoflavonoid biosynthesis	32	0.000274491	0.00299653	ko00943	augustus_masked-scaffold07201-abinit-gene-0.5;augustus_masked-scaffold12086-abinit-gene-0.0;maker-scaffold32500-snap-gene-0.3;maker-scaffold13380-augustus-gene-0.4;augustus_masked-scaffold02633-abinit-gene-0.0;maker-scaffold06640-snap-gene-0.11;maker-scaffold00152-snap-gene-0.23;maker-scaffold02978-snap-gene-0.27;maker-scaffold13024-snap-gene-0.6;augustus_masked-scaffold01614-abinit-gene-0.2;augu…
Caffeine metabolism	8	0.000469147	0.00472755	ko00232	maker-scaffold15108-augustus-gene-0.10;augustus_masked-scaffold04911-abinit-gene-0.0;augustus_masked-scaffold05656-abinit-gene-0.6;maker-scaffold38581-snap-gene-0.3;snap_masked-scaffold39965-abinit-gene-0.1;augustus_masked-scaffold01815-abinit-gene-0.4;snap_masked-scaffold39965-abinit-gene-0.2;augustus_masked-scaffold05052-abinit-gene-0.2
Plant hormone signal transduction	146	0.000510445	0.00477631	ko04075	maker-scaffold21923-augustus-gene-0.2;augustus_masked-scaffold00604-abinit-gene-0.7;maker-scaffold04522-augustus-gene-0.21;maker-scaffold02280-augustus-gene-0.9;maker-scaffold01427-augustus-gene-0.23;augustus_masked-scaffold00740-abinit-gene-0.1;augustus_masked-scaffold10359-abinit-gene-0.2;maker-scaffold00670-augustus-gene-0.38;augustus_masked-scaffold04594-abinit-gene-0.4;maker-scaffold00514-sn…
Base excision repair	34	0.00173327	0.0151372	ko03410	augustus_masked-scaffold02915-abinit-gene-0.2;augustus_masked-scaffold02598-abinit-gene-0.6;maker-scaffold01436-snap-gene-0.33;maker-scaffold03269-augustus-gene-0.15;maker-scaffold10235-snap-gene-0.12;maker-scaffold00626-snap-gene-0.46;maker-scaffold00686-snap-gene-0.43;maker-scaffold01309-augustus-gene-0.32;augustus_masked-scaffold17325-abinit-gene-0.0;maker-scaffold09076-augustus-gene-0.11;augu…
Zeatin biosynthesis	37	0.00217428	0.0178019	ko00908	augustus_masked-scaffold18249-abinit-gene-0.1;maker-scaffold02331-snap-gene-0.39;snap_masked-scaffold06648-abinit-gene-0.5;maker-scaffold05180-augustus-gene-0.8;snap_masked-scaffold05377-abinit-gene-0.12;augustus_masked-scaffold07593-abinit-gene-0.2;maker-scaffold02898-snap-gene-0.30;maker-scaffold00373-snap-gene-0.37;snap_masked-scaffold04970-abinit-gene-0.9;augustus_masked-scaffold18565-abinit-…
Nitrogen metabolism	18	0.00272628	0.0210084	ko00910	maker-scaffold03998-snap-gene-0.14;maker-scaffold07486-augustus-gene-0.8;augustus_masked-scaffold08603-abinit-gene-0.1;augustus_masked-scaffold00368-abinit-gene-1.0;maker-scaffold12273-snap-gene-0.4;augustus_masked-scaffold00193-abinit-gene-1.0;maker-scaffold05915-snap-gene-0.8;maker-scaffold05797-snap-gene-0.7;augustus_masked-scaffold01198-abinit-gene-0.6;maker-scaffold04563-snap-gene-0.12;augus…
Ascorbate and aldarate metabolism	58	0.00395667	0.0287957	ko00053	maker-scaffold01139-snap-gene-0.32;snap_masked-scaffold02299-abinit-gene-0.24;maker-scaffold22432-augustus-gene-0.2;maker-scaffold00580-snap-gene-0.32;maker-scaffold01283-augustus-gene-0.22;maker-scaffold07271-snap-gene-0.9;snap_masked-scaffold03878-abinit-gene-0.23;augustus_masked-scaffold03570-abinit-gene-0.4;maker-scaffold17071-snap-gene-0.5;maker-scaffold02463-snap-gene-0.34;augustus_masked-s…
Stilbenoid, diarylheptanoid and gingerol biosynthesis	49	0.00502573	0.0344312	ko00945	maker-scaffold05251-snap-gene-0.13;augustus_masked-scaffold12086-abinit-gene-0.0;maker-scaffold32500-snap-gene-0.3;maker-scaffold02971-augustus-gene-0.16;augustus_masked-scaffold25486-abinit-gene-0.0;augustus_masked-scaffold00953-abinit-gene-0.8;augustus_masked-scaffold02636-abinit-gene-0.17;maker-scaffold08737-augustus-gene-0.7;augustus_masked-scaffold37678-abinit-gene-0.0;maker-scaffold06640-sn…
Ether lipid metabolism	36	0.00525667	0.0344312	ko00565	maker-scaffold00703-augustus-gene-0.41;maker-scaffold01299-snap-gene-0.28;augustus_masked-scaffold16282-abinit-gene-0.0;maker-scaffold00548-augustus-gene-0.38;augustus_masked-scaffold01090-abinit-gene-0.1;snap_masked-scaffold06648-abinit-gene-0.5;snap_masked-scaffold14657-abinit-gene-0.3;maker-scaffold07471-snap-gene-0.15;maker-scaffold34973-augustus-gene-0.3;maker-scaffold23337-snap-gene-0.3;mak…
Benzoxazinoid biosynthesis	11	0.00701691	0.0437721	ko00402	maker-scaffold09494-snap-gene-0.11;maker-scaffold03648-augustus-gene-0.15;augustus_masked-scaffold16374-abinit-gene-0.0;maker-scaffold13544-snap-gene-0.9;augustus_masked-scaffold05906-abinit-gene-0.3;maker-scaffold02893-snap-gene-0.48;augustus_masked-scaffold31489-abinit-gene-0.0;maker-scaffold14144-snap-gene-0.6;snap_masked-scaffold02893-abinit-gene-0.32;augustus_masked-scaffold05476-abinit-gene…
Steroid biosynthesis	31	0.00788552	0.0469547	ko00100	maker-scaffold01613-augustus-gene-0.41;maker-scaffold13245-snap-gene-0.8;maker-scaffold01764-snap-gene-0.17;maker-scaffold09067-augustus-gene-0.3;maker-scaffold00772-augustus-gene-0.58;augustus_masked-scaffold14514-abinit-gene-0.1;maker-scaffold07849-augustus-gene-0.8;maker-scaffold02749-snap-gene-0.19;maker-scaffold21366-snap-gene-0.6;maker-scaffold05446-augustus-gene-0.9;maker-scaffold08892-sna…
Thiamine metabolism	11	0.0122761	0.0699204	ko00730	maker-scaffold10010-augustus-gene-0.3;augustus_masked-scaffold02216-abinit-gene-0.1;snap_masked-scaffold02353-abinit-gene-0.25;maker-scaffold00806-snap-gene-0.50;snap_masked-scaffold02216-abinit-gene-0.8;augustus_masked-scaffold37328-abinit-gene-0.0;maker-scaffold02096-augustus-gene-0.22;maker-scaffold34735-snap-gene-0.3;maker-scaffold13676-snap-gene-0.5;augustus_masked-scaffold20191-abinit-gene-…
ABC transporters	58	0.0171449	0.0935828	ko02010	maker-scaffold02831-snap-gene-0.14;maker-scaffold01680-augustus-gene-0.30;maker-scaffold00199-augustus-gene-1.21;maker-scaffold17843-augustus-gene-0.3;maker-scaffold09228-snap-gene-0.11;maker-scaffold01818-snap-gene-0.28;maker-scaffold24121-snap-gene-0.3;snap_masked-scaffold03734-abinit-gene-0.21;maker-scaffold04811-augustus-gene-0.8;maker-scaffold00255-augustus-gene-0.40;maker-scaffold18582-snap…
Terpenoid backbone biosynthesis	46	0.0218476	0.114481	ko00900	maker-scaffold00020-augustus-gene-2.14;maker-scaffold10010-augustus-gene-0.3;maker-scaffold01631-augustus-gene-0.38;maker-scaffold19321-augustus-gene-0.2;maker-scaffold10935-augustus-gene-0.7;maker-scaffold17700-augustus-gene-0.5;maker-scaffold31632-snap-gene-0.3;maker-scaffold08978-augustus-gene-0.6;maker-scaffold05826-snap-gene-0.14;maker-scaffold03873-augustus-gene-0.23;augustus_masked-scaffol…
Circadian rhythm - plant	39	0.0252851	0.127398	ko04712	maker-scaffold10920-augustus-gene-0.9;maker-scaffold04233-snap-gene-0.20;maker-scaffold00980-snap-gene-0.44;maker-scaffold11782-augustus-gene-0.3;augustus_masked-scaffold23993-abinit-gene-0.0;maker-scaffold00703-snap-gene-0.42;augustus_masked-scaffold02713-abinit-gene-0.7;maker-scaffold00476-augustus-gene-0.38;maker-scaffold00859-augustus-gene-0.50;augustus_masked-scaffold16133-abinit-gene-0.0;ma…
Carbon fixation in photosynthetic organisms	32	0.0316102	0.153368	ko00710	augustus_masked-scaffold07750-abinit-gene-0.3;augustus_masked-scaffold02868-abinit-gene-0.2;snap_masked-scaffold12483-abinit-gene-0.3;maker-scaffold13569-augustus-gene-0.9;augustus_masked-scaffold01807-abinit-gene-0.6;maker-scaffold03772-augustus-gene-0.16;maker-scaffold14797-snap-gene-0.7;augustus_masked-scaffold03012-abinit-gene-0.4;maker-scaffold02615-augustus-gene-0.26;augustus_masked-scaffol…
Glycosaminoglycan degradation	22	0.0455573	0.213143	ko00531	maker-scaffold00798-augustus-gene-0.48;maker-scaffold00100-augustus-gene-0.33;maker-scaffold00176-augustus-gene-0.24;maker-scaffold03477-augustus-gene-0.12;maker-scaffold11775-augustus-gene-0.2;maker-scaffold04277-augustus-gene-0.8;maker-scaffold10482-snap-gene-0.4;snap_masked-scaffold00601-abinit-gene-0.14;maker-scaffold01152-snap-gene-0.15;maker-scaffold11779-augustus-gene-0.3;maker-scaffold010…
Pentose phosphate pathway	24	0.0472897	0.213619	ko00030	augustus_masked-scaffold07750-abinit-gene-0.3;augustus_masked-scaffold02868-abinit-gene-0.2;snap_masked-scaffold12483-abinit-gene-0.3;maker-scaffold03772-augustus-gene-0.16;maker-scaffold02596-snap-gene-0.31;maker-scaffold14797-snap-gene-0.7;augustus_masked-scaffold02073-abinit-gene-0.8;maker-scaffold06773-augustus-gene-0.11;maker-scaffold00751-augustus-gene-0.32;maker-scaffold02596-snap-gene-0.3…
Ribosome	121	0.0498896	0.214338	ko03010	maker-scaffold00613-snap-gene-0.25;augustus_masked-scaffold05524-abinit-gene-0.1;augustus_masked-scaffold08265-abinit-gene-0.0;augustus_masked-scaffold08192-abinit-gene-0.2;maker-scaffold00070-snap-gene-1.54;maker-scaffold00657-augustus-gene-0.31;maker-scaffold01101-augustus-gene-0.40;maker-scaffold01421-augustus-gene-0.29;maker-scaffold06906-snap-gene-0.20;augustus_masked-scaffold14169-abinit-ge…
Porphyrin and chlorophyll metabolism	46	0.0507212	0.214338	ko00860	maker-scaffold01631-augustus-gene-0.38;maker-scaffold19321-augustus-gene-0.2;maker-scaffold01283-augustus-gene-0.22;maker-scaffold08978-augustus-gene-0.6;maker-scaffold03873-augustus-gene-0.23;maker-scaffold18149-augustus-gene-0.8;snap_masked-scaffold11953-abinit-gene-0.1;maker-scaffold13735-snap-gene-0.7;snap_masked-scaffold04723-abinit-gene-0.12;maker-scaffold06303-snap-gene-0.12;maker-scaffold…
Sphingolipid metabolism	39	0.0532746	0.218093	ko00600	augustus_masked-scaffold16282-abinit-gene-0.0;snap_masked-scaffold06648-abinit-gene-0.5;maker-scaffold03477-augustus-gene-0.12;maker-scaffold11775-augustus-gene-0.2;maker-scaffold34973-augustus-gene-0.3;maker-scaffold23337-snap-gene-0.3;maker-scaffold01744-snap-gene-0.38;maker-scaffold10042-snap-gene-0.12;maker-scaffold04277-augustus-gene-0.8;maker-scaffold08699-augustus-gene-0.4;maker-scaffold01…
Limonene and pinene degradation	29	0.0705302	0.279983	ko00903	maker-scaffold05251-snap-gene-0.13;maker-scaffold32500-snap-gene-0.3;maker-scaffold02971-augustus-gene-0.16;augustus_masked-scaffold02636-abinit-gene-0.17;maker-scaffold08737-augustus-gene-0.7;augustus_masked-scaffold37678-abinit-gene-0.0;maker-scaffold06640-snap-gene-0.11;maker-scaffold00120-snap-gene-0.27;augustus_masked-scaffold13254-abinit-gene-0.0;maker-scaffold12161-augustus-gene-0.3;maker-…
AGE-RAGE signaling pathway in diabetic complications	14	0.0753574	0.290348	ko04933	maker-scaffold02280-augustus-gene-0.9;maker-scaffold01427-augustus-gene-0.23;maker-scaffold03663-augustus-gene-0.20;maker-scaffold01190-snap-gene-0.31;maker-scaffold00703-snap-gene-0.42;maker-scaffold06738-augustus-gene-0.17;maker-scaffold00491-augustus-gene-1.11;maker-scaffold00039-augustus-gene-0.33;augustus_masked-scaffold02218-abinit-gene-0.1;augustus_masked-scaffold01076-abinit-gene-0.3;make…
Nucleotide excision repair	36	0.0786013	0.294193	ko03420	augustus_masked-scaffold02598-abinit-gene-0.6;maker-scaffold00790-snap-gene-0.47;maker-scaffold00149-augustus-gene-1.33;maker-scaffold07284-snap-gene-0.12;maker-scaffold09076-augustus-gene-0.11;snap_masked-scaffold02548-abinit-gene-0.13;augustus_masked-scaffold02268-abinit-gene-0.4;maker-scaffold00492-snap-gene-0.41;maker-scaffold02052-snap-gene-0.26;maker-scaffold07748-snap-gene-0.15;maker-scaff…
Selenocompound metabolism	26	0.0841687	0.306281	ko00450	augustus_masked-scaffold12941-abinit-gene-0.2;snap_masked-scaffold01531-abinit-gene-0.14;maker-scaffold16412-snap-gene-0.8;snap_masked-scaffold10162-abinit-gene-0.7;maker-scaffold00582-augustus-gene-0.62;snap_masked-scaffold14770-abinit-gene-0.4;maker-scaffold18076-augustus-gene-0.4;augustus_masked-scaffold00360-abinit-gene-0.4;augustus_masked-scaffold06151-abinit-gene-0.3;augustus_masked-scaffol…
Phenylpropanoid biosynthesis	157	0.0866744	0.306874	ko00940	maker-scaffold29153-snap-gene-0.4;maker-scaffold19506-snap-gene-0.7;maker-scaffold11065-augustus-gene-0.6;maker-scaffold03608-snap-gene-0.25;maker-scaffold19321-augustus-gene-0.2;augustus_masked-scaffold25486-abinit-gene-0.0;augustus_masked-scaffold00953-abinit-gene-0.8;augustus_masked-scaffold08527-abinit-gene-0.0;augustus_masked-scaffold00823-abinit-gene-0.6;augustus_masked-scaffold11798-abinit…
Biosynthesis of unsaturated fatty acids	14	0.0966323	0.332148	ko01040	augustus_masked-scaffold05093-abinit-gene-0.7;augustus_masked-scaffold03904-abinit-gene-0.4;snap_masked-scaffold15691-abinit-gene-0.1;maker-scaffold05556-augustus-gene-0.12;maker-scaffold00321-augustus-gene-1.10;maker-scaffold06087-snap-gene-0.8;maker-scaffold01659-snap-gene-0.27;snap_masked-scaffold04275-abinit-gene-0.5;maker-scaffold11521-augustus-gene-0.6;maker-scaffold07863-augustus-gene-0.13…
alpha-Linolenic acid metabolism	34	0.0988837	0.332148	ko00592	maker-scaffold06947-augustus-gene-0.9;augustus_masked-scaffold07656-abinit-gene-0.8;snap_masked-scaffold14657-abinit-gene-0.3;snap_masked-scaffold05784-abinit-gene-0.6;augustus_masked-scaffold07947-abinit-gene-0.4;maker-scaffold13624-augustus-gene-0.2;maker-scaffold36410-augustus-gene-0.1;augustus_masked-scaffold05142-abinit-gene-0.2;augustus_masked-scaffold09950-abinit-gene-0.0;maker-scaffold126…
Biotin metabolism	12	0.11805	0.379171	ko00780	augustus_masked-scaffold03904-abinit-gene-0.4;maker-scaffold04594-augustus-gene-0.23;maker-scaffold05556-augustus-gene-0.12;maker-scaffold06087-snap-gene-0.8;maker-scaffold00300-snap-gene-1.26;maker-scaffold00660-snap-gene-0.24;maker-scaffold01659-snap-gene-0.27;maker-scaffold02015-snap-gene-0.28;maker-scaffold07863-augustus-gene-0.13;maker-scaffold00835-snap-gene-0.42;augustus_masked-scaffold016…
Peroxisome	43	0.118672	0.379171	ko04146	maker-scaffold00555-augustus-gene-0.35;maker-scaffold15108-augustus-gene-0.10;maker-scaffold03414-augustus-gene-0.28;maker-scaffold10257-snap-gene-0.7;maker-scaffold05586-augustus-gene-0.8;maker-scaffold08004-snap-gene-0.8;maker-scaffold03397-snap-gene-0.24;maker-scaffold00729-augustus-gene-0.41;maker-scaffold09947-snap-gene-0.6;maker-scaffold02392-snap-gene-0.26;maker-scaffold00075-snap-gene-1.2…
Brassinosteroid biosynthesis	10	0.145373	0.451376	ko00905	maker-scaffold07487-augustus-gene-0.18;maker-scaffold02807-augustus-gene-0.6;maker-scaffold00314-snap-gene-0.39;maker-scaffold16754-augustus-gene-0.6;maker-scaffold04722-augustus-gene-0.16;augustus_masked-scaffold15993-abinit-gene-0.0;maker-scaffold15993-snap-gene-0.11;maker-scaffold11029-augustus-gene-0.3;maker-scaffold03919-snap-gene-0.26;augustus_masked-scaffold07111-abinit-gene-0.3
Glycosphingolipid biosynthesis - ganglio series	16	0.148162	0.451376	ko00604	maker-scaffold03477-augustus-gene-0.12;maker-scaffold11775-augustus-gene-0.2;maker-scaffold04277-augustus-gene-0.8;maker-scaffold10482-snap-gene-0.4;snap_masked-scaffold00601-abinit-gene-0.14;maker-scaffold01152-snap-gene-0.15;maker-scaffold11779-augustus-gene-0.3;maker-scaffold01060-augustus-gene-0.23;maker-scaffold05305-snap-gene-0.19;augustus_masked-scaffold03477-abinit-gene-0.2;maker-scaffold…
Carotenoid biosynthesis	30	0.154406	0.45971	ko00906	augustus_masked-scaffold08534-abinit-gene-0.1;snap_masked-scaffold34113-abinit-gene-0.1;maker-scaffold01893-snap-gene-0.37;maker-scaffold01561-snap-gene-0.31;snap_masked-scaffold05377-abinit-gene-0.12;maker-scaffold00018-augustus-gene-2.27;snap_masked-scaffold04970-abinit-gene-0.9;maker-scaffold02719-augustus-gene-0.24;maker-scaffold22762-snap-gene-0.5;maker-scaffold02527-snap-gene-0.17;maker-sca…
Betalain biosynthesis	1	0.174108	0.506848	ko00965	maker-scaffold01397-augustus-gene-0.40
Glutathione metabolism	47	0.182832	0.520674	ko00480	maker-scaffold02335-snap-gene-0.34;snap_masked-scaffold02299-abinit-gene-0.24;maker-scaffold01478-augustus-gene-0.36;augustus_masked-scaffold10561-abinit-gene-0.1;maker-scaffold22432-augustus-gene-0.2;maker-scaffold12584-augustus-gene-0.4;maker-scaffold00712-snap-gene-0.46;maker-scaffold02463-snap-gene-0.34;augustus_masked-scaffold01447-abinit-gene-0.9;augustus_masked-scaffold00764-abinit-gene-0.…
Linoleic acid metabolism	15	0.22787	0.627339	ko00591	maker-scaffold11101-augustus-gene-0.3;maker-scaffold06947-augustus-gene-0.9;snap_masked-scaffold14657-abinit-gene-0.3;augustus_masked-scaffold04911-abinit-gene-0.0;maker-scaffold36410-augustus-gene-0.1;augustus_masked-scaffold09950-abinit-gene-0.0;maker-scaffold00210-snap-gene-1.25;maker-scaffold09615-augustus-gene-0.12;augustus_masked-scaffold05656-abinit-gene-0.6;augustus_masked-scaffold01815-a…
Pyrimidine metabolism	102	0.229864	0.627339	ko00240	augustus_masked-scaffold06308-abinit-gene-0.3;maker-scaffold00708-augustus-gene-0.38;augustus_masked-scaffold02598-abinit-gene-0.6;augustus_masked-scaffold12941-abinit-gene-0.2;maker-scaffold07874-snap-gene-0.16;maker-scaffold00524-augustus-gene-0.41;augustus_masked-scaffold03244-abinit-gene-0.3;snap_masked-scaffold01531-abinit-gene-0.14;maker-scaffold12465-snap-gene-0.6;augustus_masked-scaffold1…
RNA polymerase	48	0.240271	0.630214	ko03020	augustus_masked-scaffold06308-abinit-gene-0.3;maker-scaffold00708-augustus-gene-0.38;augustus_masked-scaffold03244-abinit-gene-0.3;maker-scaffold12465-snap-gene-0.6;maker-scaffold04296-snap-gene-0.20;augustus_masked-scaffold01640-abinit-gene-0.1;maker-scaffold01194-augustus-gene-0.43;maker-scaffold05746-augustus-gene-0.9;augustus_masked-scaffold03425-abinit-gene-0.4;maker-scaffold06161-snap-gene-…
Glycerolipid metabolism	62	0.24054	0.630214	ko00561	maker-scaffold01631-augustus-gene-0.38;maker-scaffold19321-augustus-gene-0.2;maker-scaffold02959-augustus-gene-0.14;maker-scaffold08978-augustus-gene-0.6;maker-scaffold03225-augustus-gene-0.17;maker-scaffold03873-augustus-gene-0.23;augustus_masked-scaffold23993-abinit-gene-0.0;maker-scaffold00018-augustus-gene-0.30;maker-scaffold01655-augustus-gene-0.20;maker-scaffold03199-augustus-gene-0.21;make…
Galactose metabolism	36	0.26841	0.689447	ko00052	maker-scaffold02933-snap-gene-0.14;maker-scaffold12543-snap-gene-0.4;maker-scaffold02400-snap-gene-0.12;maker-scaffold03477-augustus-gene-0.12;maker-scaffold10301-snap-gene-0.7;maker-scaffold15246-augustus-gene-0.5;maker-scaffold11775-augustus-gene-0.2;augustus_masked-scaffold01336-abinit-gene-0.13;augustus_masked-scaffold23993-abinit-gene-0.0;maker-scaffold06186-augustus-gene-0.14;maker-scaffold…
Fructose and mannose metabolism	26	0.27573	0.694628	ko00051	maker-scaffold00229-augustus-gene-0.44;maker-scaffold02400-snap-gene-0.12;maker-scaffold00059-augustus-gene-1.39;augustus_masked-scaffold01359-abinit-gene-0.2;augustus_masked-scaffold23993-abinit-gene-0.0;snap_masked-scaffold16401-abinit-gene-0.3;maker-scaffold14797-snap-gene-0.7;augustus_masked-scaffold03012-abinit-gene-0.4;maker-scaffold16401-snap-gene-0.6;maker-scaffold06773-augustus-gene-0.11…
Monobactam biosynthesis	6	0.325891	0.790587	ko00261	maker-scaffold16412-snap-gene-0.8;maker-scaffold33143-snap-gene-0.3;augustus_masked-scaffold00818-abinit-gene-0.19;maker-scaffold12770-snap-gene-0.7;maker-scaffold28206-augustus-gene-0.2;maker-scaffold02043-snap-gene-0.29
Glycosphingolipid biosynthesis - globo series	6	0.325891	0.790587	ko00603	maker-scaffold10482-snap-gene-0.4;snap_masked-scaffold00601-abinit-gene-0.14;maker-scaffold02913-augustus-gene-0.23;snap_masked-scaffold11919-abinit-gene-0.5;snap_masked-scaffold05976-abinit-gene-0.8;maker-scaffold00132-snap-gene-0.39
Glycolysis / Gluconeogenesis	43	0.351129	0.836325	ko00010	maker-scaffold01115-augustus-gene-0.38;maker-scaffold02400-snap-gene-0.12;augustus_masked-scaffold01807-abinit-gene-0.6;maker-scaffold04063-augustus-gene-0.21;maker-scaffold01003-augustus-gene-0.44;augustus_masked-scaffold01336-abinit-gene-0.13;maker-scaffold13624-augustus-gene-0.2;maker-scaffold14797-snap-gene-0.7;augustus_masked-scaffold03012-abinit-gene-0.4;augustus_masked-scaffold01347-abinit…
Cysteine and methionine metabolism	43	0.362546	0.848098	ko00270	maker-scaffold29818-augustus-gene-0.2;maker-scaffold07091-augustus-gene-0.7;augustus_masked-scaffold00669-abinit-gene-0.4;maker-scaffold12039-augustus-gene-0.8;maker-scaffold04711-augustus-gene-0.14;maker-scaffold00651-snap-gene-0.49;maker-scaffold04215-snap-gene-0.18;maker-scaffold17081-augustus-gene-0.1;snap_masked-scaffold14770-abinit-gene-0.4;maker-scaffold34052-augustus-gene-0.2;augustus_mas…
Cyanoamino acid metabolism	82	0.39186	0.90059	ko00460	augustus_masked-scaffold16282-abinit-gene-0.0;maker-scaffold11065-augustus-gene-0.6;maker-scaffold03608-snap-gene-0.25;maker-scaffold19321-augustus-gene-0.2;augustus_masked-scaffold11798-abinit-gene-0.1;maker-scaffold01283-augustus-gene-0.22;snap_masked-scaffold06648-abinit-gene-0.5;snap_masked-scaffold03542-abinit-gene-0.11;maker-scaffold17222-snap-gene-0.4;maker-scaffold05018-augustus-gene-0.18…
Vitamin B6 metabolism	9	0.435136	0.982806	ko00750	snap_masked-scaffold00526-abinit-gene-0.24;maker-scaffold02864-snap-gene-0.26;maker-scaffold07168-snap-gene-0.11;maker-scaffold07217-augustus-gene-0.12;maker-scaffold00042-augustus-gene-2.17;maker-scaffold09427-snap-gene-0.8;maker-scaffold01863-snap-gene-0.21;maker-scaffold15411-snap-gene-0.4;maker-scaffold00526-augustus-gene-0.39
Monoterpenoid biosynthesis	11	0.454047	1	ko00902	maker-scaffold10935-augustus-gene-0.7;maker-scaffold17700-augustus-gene-0.5;maker-scaffold03521-augustus-gene-0.18;maker-scaffold05743-snap-gene-0.15;maker-scaffold03398-augustus-gene-0.23;maker-scaffold09645-snap-gene-0.10;maker-scaffold00979-snap-gene-0.31;maker-scaffold18093-snap-gene-0.3;maker-scaffold02658-snap-gene-0.27;maker-scaffold06135-snap-gene-0.26;augustus_masked-scaffold02139-abinit…
Arachidonic acid metabolism	10	0.519751	1	ko00590	snap_masked-scaffold14657-abinit-gene-0.3;maker-scaffold06950-augustus-gene-0.11;maker-scaffold00109-snap-gene-1.30;augustus_masked-scaffold06687-abinit-gene-0.1;snap_masked-scaffold14657-abinit-gene-0.5;maker-scaffold00835-augustus-gene-0.38;maker-scaffold00198-snap-gene-1.28;augustus_masked-scaffold37499-abinit-gene-0.0;maker-scaffold04821-snap-gene-0.21;maker-scaffold05031-augustus-gene-0.11
Starch and sucrose metabolism	189	0.521341	1	ko00500	maker-scaffold02933-snap-gene-0.14;maker-scaffold02765-snap-gene-0.17;maker-scaffold10242-snap-gene-0.8;maker-scaffold12543-snap-gene-0.4;snap_masked-scaffold12265-abinit-gene-0.11;maker-scaffold11065-augustus-gene-0.6;maker-scaffold03608-snap-gene-0.25;maker-scaffold11324-snap-gene-0.10;maker-scaffold19321-augustus-gene-0.2;maker-scaffold02400-snap-gene-0.12;maker-scaffold06400-augustus-gene-0.1…
Vancomycin resistance	1	0.534765	1	ko01502	maker-scaffold00247-augustus-gene-0.31
Pentose and glucuronate interconversions	74	0.546752	1	ko00040	maker-scaffold02933-snap-gene-0.14;augustus_masked-scaffold38173-abinit-gene-0.0;maker-scaffold00229-augustus-gene-0.44;maker-scaffold11324-snap-gene-0.10;maker-scaffold00636-snap-gene-0.39;maker-scaffold01283-augustus-gene-0.22;maker-scaffold39913-augustus-gene-0.2;augustus_masked-scaffold04704-abinit-gene-0.3;maker-scaffold07271-snap-gene-0.9;maker-scaffold13520-augustus-gene-0.7;augustus_maske…
Proteasome	21	0.576617	1	ko03050	maker-scaffold07437-augustus-gene-0.10;augustus_masked-scaffold06915-abinit-gene-0.1;augustus_masked-scaffold01275-abinit-gene-0.4;maker-scaffold02207-augustus-gene-0.24;maker-scaffold17118-snap-gene-0.3;snap_masked-scaffold35737-abinit-gene-0.1;snap_masked-scaffold06475-abinit-gene-0.5;augustus_masked-scaffold00535-abinit-gene-0.4;maker-scaffold03102-snap-gene-0.20;augustus_masked-scaffold01275-…
Glyoxylate and dicarboxylate metabolism	28	0.577775	1	ko00630	maker-scaffold07486-augustus-gene-0.8;maker-scaffold00555-augustus-gene-0.35;maker-scaffold03414-augustus-gene-0.28;maker-scaffold10058-augustus-gene-0.8;maker-scaffold03397-snap-gene-0.24;maker-scaffold17290-snap-gene-0.3;maker-scaffold05915-snap-gene-0.8;snap_masked-scaffold00568-abinit-gene-0.13;maker-scaffold10673-augustus-gene-0.11;maker-scaffold00404-augustus-gene-0.32;augustus_masked-scaff…
Other glycan degradation	24	0.583399	1	ko00511	maker-scaffold03477-augustus-gene-0.12;maker-scaffold03873-augustus-gene-0.23;maker-scaffold11775-augustus-gene-0.2;maker-scaffold10042-snap-gene-0.12;maker-scaffold04277-augustus-gene-0.8;maker-scaffold10482-snap-gene-0.4;snap_masked-scaffold00601-abinit-gene-0.14;maker-scaffold04398-augustus-gene-0.19;maker-scaffold02767-augustus-gene-0.25;maker-scaffold01152-snap-gene-0.15;maker-scaffold11779-…
Lysine biosynthesis	5	0.585794	1	ko00300	maker-scaffold33143-snap-gene-0.3;maker-scaffold02274-snap-gene-0.15;maker-scaffold12770-snap-gene-0.7;maker-scaffold28206-augustus-gene-0.2;maker-scaffold02043-snap-gene-0.29
Other types of O-glycan biosynthesis	7	0.58693	1	ko00514	maker-scaffold03368-snap-gene-0.20;maker-scaffold00882-augustus-gene-0.38;augustus_masked-scaffold00193-abinit-gene-0.0;maker-scaffold03002-augustus-gene-0.10;snap_masked-scaffold13533-abinit-gene-0.4;maker-scaffold09046-augustus-gene-0.3;maker-scaffold04248-snap-gene-0.19
Metabolic pathways	1032	0.621873	1	ko01100	maker-scaffold04064-snap-gene-0.27;maker-scaffold00703-augustus-gene-0.41;maker-scaffold29818-augustus-gene-0.2;augustus_masked-scaffold06308-abinit-gene-0.3;augustus_masked-scaffold08534-abinit-gene-0.1;augustus_masked-scaffold00332-abinit-gene-0.15;maker-scaffold01299-snap-gene-0.28;maker-scaffold01331-snap-gene-0.36;maker-scaffold29153-snap-gene-0.4;maker-scaffold02933-snap-gene-0.14;augustus_…
ne-0.7;maker-scaffold27172-augustus-gene-0.4;augustus_masked-scaffold08802-abinit-gene-0.0;maker-scaffold01245-augustus-gene-0.38;maker-scaffold02211-snap-gene-0.33;maker-scaffold06928-augustus-gene-0.20;maker-scaffold00730-augustus-gene-0.36;maker-scaffold02824-augustus-gene-0.20;maker-scaffold03169-snap-gene-0.32;maker-scaffold14061-snap-gene-0.3;maker-scaffold00268-snap-gene-0.40;maker-scaffol…	K00512+K01115+K05933+K03021+K09838+K01228+K01062+K07408+K00083+K00963+K04628+K16055+K00517+K03006+K01807+K01193+K00225+K01662+K00558+K01626+K02328+K01488+K01176+K00001+K00008+K08915+K01188+K00830+K02685+K01051+K09835+K02146+K10960+K00615+K16904+K01648+K00844+K13065+K00106+K03004+K11517+K18108+K03860+K07437+K05278+K00801+K00454+K02535+K19801+K05607+K13811+K00059+K01904+K00857+K05275+K01592+K00699+…
Sulfur relay system	3	0.629513	1	ko04122	maker-scaffold00985-snap-gene-0.44;maker-scaffold03218-snap-gene-0.22;maker-scaffold00933-augustus-gene-0.37
Phosphatidylinositol signaling system	22	0.668651	1	ko04070	maker-scaffold00426-snap-gene-0.42;maker-scaffold00960-snap-gene-0.44;augustus_masked-scaffold20787-abinit-gene-0.1;augustus_masked-scaffold06115-abinit-gene-0.0;maker-scaffold07699-snap-gene-0.12;snap_masked-scaffold00960-abinit-gene-0.18;maker-scaffold03663-augustus-gene-0.20;maker-scaffold01190-snap-gene-0.31;maker-scaffold18471-augustus-gene-0.2;maker-scaffold03642-snap-gene-0.14;augustus_mas…
Fatty acid elongation	14	0.687799	1	ko00062	maker-scaffold06455-snap-gene-0.17;snap_masked-scaffold15691-abinit-gene-0.1;maker-scaffold00260-augustus-gene-0.30;augustus_masked-scaffold07808-abinit-gene-0.0;augustus_masked-scaffold09735-abinit-gene-0.3;augustus_masked-scaffold00261-abinit-gene-1.1;augustus_masked-scaffold00371-abinit-gene-0.8;augustus_masked-scaffold01843-abinit-gene-0.9;snap_masked-scaffold04275-abinit-gene-0.5;augustus_ma…
Ubiquitin mediated proteolysis	69	0.707591	1	ko04120	augustus_masked-scaffold00485-abinit-gene-0.0;augustus_masked-scaffold05381-abinit-gene-0.0;maker-scaffold14256-snap-gene-0.3;augustus_masked-scaffold16418-abinit-gene-0.1;maker-scaffold19390-augustus-gene-0.2;maker-scaffold01035-augustus-gene-0.31;maker-scaffold07119-snap-gene-0.15;maker-scaffold07010-augustus-gene-0.16;maker-scaffold04909-augustus-gene-0.25;maker-scaffold00446-augustus-gene-0.3…
Amino sugar and nucleotide sugar metabolism	72	0.738752	1	ko00520	maker-scaffold02933-snap-gene-0.14;maker-scaffold02400-snap-gene-0.12;maker-scaffold01611-snap-gene-0.35;maker-scaffold07271-snap-gene-0.9;snap_masked-scaffold04443-abinit-gene-0.11;snap_masked-scaffold36046-abinit-gene-0.1;maker-scaffold04339-snap-gene-0.22;maker-scaffold12295-snap-gene-0.8;augustus_masked-scaffold20211-abinit-gene-0.1;maker-scaffold00729-augustus-gene-0.41;maker-scaffold12053-s…
Histidine metabolism	9	0.739471	1	ko00340	snap_masked-scaffold05916-abinit-gene-0.6;maker-scaffold05065-snap-gene-0.13;maker-scaffold01615-augustus-gene-0.42;maker-scaffold00263-augustus-gene-0.30;maker-scaffold02489-snap-gene-0.28;maker-scaffold20414-snap-gene-0.2;maker-scaffold00661-snap-gene-0.43;maker-scaffold03387-snap-gene-0.21;snap_masked-scaffold37004-abinit-gene-0.3
N-Glycan biosynthesis	17	0.781973	1	ko00510	augustus_masked-scaffold00332-abinit-gene-0.15;maker-scaffold01094-augustus-gene-0.32;augustus_masked-scaffold06321-abinit-gene-0.6;augustus_masked-scaffold13091-abinit-gene-0.2;maker-scaffold05490-augustus-gene-0.13;maker-scaffold02900-augustus-gene-0.20;augustus_masked-scaffold03336-abinit-gene-0.0;maker-scaffold27345-augustus-gene-0.4;augustus_masked-scaffold00577-abinit-gene-0.15;maker-scaffo…
Purine metabolism	89	0.788552	1	ko00230	augustus_masked-scaffold06308-abinit-gene-0.3;maker-scaffold00708-augustus-gene-0.38;augustus_masked-scaffold02598-abinit-gene-0.6;maker-scaffold31368-augustus-gene-0.1;maker-scaffold07874-snap-gene-0.16;maker-scaffold15108-augustus-gene-0.10;augustus_masked-scaffold03244-abinit-gene-0.3;maker-scaffold16412-snap-gene-0.8;maker-scaffold12465-snap-gene-0.6;maker-scaffold04296-snap-gene-0.20;augustu…
Inositol phosphate metabolism	21	0.794604	1	ko00562	maker-scaffold00426-snap-gene-0.42;maker-scaffold00580-snap-gene-0.32;augustus_masked-scaffold01090-abinit-gene-0.1;augustus_masked-scaffold03570-abinit-gene-0.4;maker-scaffold00960-snap-gene-0.44;augustus_masked-scaffold20787-abinit-gene-0.1;maker-scaffold07699-snap-gene-0.12;snap_masked-scaffold00960-abinit-gene-0.18;maker-scaffold03663-augustus-gene-0.20;augustus_masked-scaffold03012-abinit-ge…
Glycine, serine and threonine metabolism	26	0.831602	1	ko00260	maker-scaffold00555-augustus-gene-0.35;augustus_masked-scaffold18601-abinit-gene-0.2;maker-scaffold17290-snap-gene-0.3;maker-scaffold07980-snap-gene-0.16;augustus_masked-scaffold00922-abinit-gene-0.7;maker-scaffold03532-snap-gene-0.21;augustus_masked-scaffold07757-abinit-gene-0.0;maker-scaffold33143-snap-gene-0.3;maker-scaffold19190-augustus-gene-0.6;maker-scaffold00472-augustus-gene-0.27;maker-s…
Fatty acid degradation	14	0.839598	1	ko00071	maker-scaffold01115-augustus-gene-0.38;maker-scaffold13624-augustus-gene-0.2;maker-scaffold03548-augustus-gene-0.14;maker-scaffold05624-augustus-gene-0.10;maker-scaffold00561-snap-gene-0.57;augustus_masked-scaffold10014-abinit-gene-0.0;maker-scaffold10989-snap-gene-0.5;maker-scaffold00561-snap-gene-0.56;maker-scaffold01615-augustus-gene-0.42;maker-scaffold00263-augustus-gene-0.30;maker-scaffold00…
Glycerophospholipid metabolism	26	0.847911	1	ko00564	maker-scaffold00703-augustus-gene-0.41;maker-scaffold00548-augustus-gene-0.38;maker-scaffold02307-augustus-gene-0.30;augustus_masked-scaffold01090-abinit-gene-0.1;snap_masked-scaffold14657-abinit-gene-0.3;maker-scaffold07471-snap-gene-0.15;augustus_masked-scaffold07947-abinit-gene-0.4;maker-scaffold10521-augustus-gene-0.8;maker-scaffold03199-augustus-gene-0.21;maker-scaffold00395-augustus-gene-0.…
Pantothenate and CoA biosynthesis	6	0.850518	1	ko00770	maker-scaffold00345-augustus-gene-0.33;maker-scaffold01356-augustus-gene-0.31;maker-scaffold07630-augustus-gene-0.11;maker-scaffold14145-snap-gene-0.8;maker-scaffold02762-augustus-gene-0.21;augustus_masked-scaffold05673-abinit-gene-0.0
Carbon metabolism	81	0.868073	1	ko01200	augustus_masked-scaffold07750-abinit-gene-0.3;augustus_masked-scaffold02868-abinit-gene-0.2;maker-scaffold00555-augustus-gene-0.35;snap_masked-scaffold12483-abinit-gene-0.3;maker-scaffold02400-snap-gene-0.12;maker-scaffold03414-augustus-gene-0.28;maker-scaffold13569-augustus-gene-0.9;augustus_masked-scaffold01807-abinit-gene-0.6;maker-scaffold04063-augustus-gene-0.21;maker-scaffold00651-snap-gene…
Fatty acid biosynthesis	13	0.874377	1	ko00061	augustus_masked-scaffold05093-abinit-gene-0.7;augustus_masked-scaffold03904-abinit-gene-0.4;maker-scaffold05556-augustus-gene-0.12;maker-scaffold00321-augustus-gene-1.10;maker-scaffold06087-snap-gene-0.8;maker-scaffold00660-snap-gene-0.24;augustus_masked-scaffold10014-abinit-gene-0.0;maker-scaffold10989-snap-gene-0.5;maker-scaffold01659-snap-gene-0.27;maker-scaffold07863-augustus-gene-0.13;maker-…
Alanine, aspartate and glutamate metabolism	13	0.874377	1	ko00250	maker-scaffold00555-augustus-gene-0.35;maker-scaffold04807-augustus-gene-0.11;maker-scaffold04530-snap-gene-0.15;augustus_masked-scaffold07819-abinit-gene-0.4;maker-scaffold17290-snap-gene-0.3;snap_masked-scaffold09970-abinit-gene-0.6;maker-scaffold00517-snap-gene-0.37;maker-scaffold01868-augustus-gene-0.14;augustus_masked-scaffold11746-abinit-gene-0.2;maker-scaffold13007-augustus-gene-0.7;maker-…
Glycosylphosphatidylinositol(GPI)-anchor biosynthesis	7	0.888668	1	ko00563	augustus_masked-scaffold00416-abinit-gene-0.3;maker-scaffold02289-augustus-gene-0.27;maker-scaffold01691-augustus-gene-0.15;augustus_masked-scaffold00563-abinit-gene-1.1;maker-scaffold00085-augustus-gene-1.41;augustus_masked-scaffold00563-abinit-gene-1.4;maker-scaffold00563-augustus-gene-0.18
Diterpenoid biosynthesis	23	0.919351	1	ko00904	maker-scaffold06289-augustus-gene-0.8;augustus_masked-scaffold32682-abinit-gene-0.0;maker-scaffold02448-snap-gene-0.26;augustus_masked-scaffold16374-abinit-gene-0.0;maker-scaffold00293-augustus-gene-0.36;maker-scaffold08490-augustus-gene-0.14;snap_masked-scaffold35737-abinit-gene-0.1;augustus_masked-scaffold04573-abinit-gene-0.0;augustus_masked-scaffold03469-abinit-gene-0.0;augustus_masked-scaffo…
Valine, leucine and isoleucine biosynthesis	4	0.926614	1	ko00290	maker-scaffold00345-augustus-gene-0.33;maker-scaffold07630-augustus-gene-0.11;maker-scaffold14145-snap-gene-0.8;maker-scaffold02762-augustus-gene-0.21
Riboflavin metabolism	1	0.931353	1	ko00740	maker-scaffold01011-augustus-gene-0.41
One carbon pool by folate	4	0.935187	1	ko00670	augustus_masked-scaffold18183-abinit-gene-0.1;augustus_masked-scaffold08802-abinit-gene-0.0;maker-scaffold00887-augustus-gene-0.40;augustus_masked-scaffold09208-abinit-gene-0.5
Biosynthesis of amino acids	78	0.945034	1	ko01230	augustus_masked-scaffold07750-abinit-gene-0.3;maker-scaffold01241-augustus-gene-0.35;augustus_masked-scaffold02868-abinit-gene-0.2;snap_masked-scaffold12483-abinit-gene-0.3;maker-scaffold04807-augustus-gene-0.11;maker-scaffold03160-snap-gene-0.28;maker-scaffold00651-snap-gene-0.49;augustus_masked-scaffold04948-abinit-gene-0.0;maker-scaffold04215-snap-gene-0.18;maker-scaffold00345-augustus-gene-0.…
Fatty acid metabolism	21	0.946168	1	ko01212	augustus_masked-scaffold05093-abinit-gene-0.7;augustus_masked-scaffold03904-abinit-gene-0.4;maker-scaffold06455-snap-gene-0.17;snap_masked-scaffold15691-abinit-gene-0.1;maker-scaffold05556-augustus-gene-0.12;maker-scaffold00321-augustus-gene-1.10;maker-scaffold06087-snap-gene-0.8;augustus_masked-scaffold00261-abinit-gene-1.1;maker-scaffold00660-snap-gene-0.24;augustus_masked-scaffold00371-abinit-…
Tryptophan metabolism	45	0.95002	1	ko00380	maker-scaffold01331-snap-gene-0.36;snap_masked-scaffold38681-abinit-gene-0.1;augustus_masked-scaffold09766-abinit-gene-0.1;maker-scaffold02971-augustus-gene-0.16;maker-scaffold02654-snap-gene-0.40;augustus_masked-scaffold04911-abinit-gene-0.0;maker-scaffold00120-snap-gene-0.27;snap_masked-scaffold01054-abinit-gene-0.29;maker-scaffold00487-snap-gene-0.35;maker-scaffold00010-augustus-gene-2.53;snap…
C5-Branched dibasic acid metabolism	1	0.953187	1	ko00660	maker-scaffold00345-augustus-gene-0.33
Phenylalanine, tyrosine and tryptophan biosynthesis	15	0.955619	1	ko00400	maker-scaffold01241-augustus-gene-0.35;maker-scaffold03160-snap-gene-0.28;augustus_masked-scaffold04948-abinit-gene-0.0;maker-scaffold00850-snap-gene-0.50;maker-scaffold03532-snap-gene-0.21;maker-scaffold11797-augustus-gene-0.7;augustus_masked-scaffold00472-abinit-gene-0.0;maker-scaffold00164-snap-gene-1.58;maker-scaffold01375-snap-gene-0.38;snap_masked-scaffold02461-abinit-gene-0.7;maker-scaffol…
Photosynthesis - antenna proteins	1	0.961342	1	ko00196	maker-scaffold07075-augustus-gene-0.8
Glucosinolate biosynthesis	3	0.962714	1	ko00966	maker-scaffold07630-augustus-gene-0.11;maker-scaffold14145-snap-gene-0.8;augustus_masked-scaffold02143-abinit-gene-0.9
SNARE interactions in vesicular transport	7	0.963964	1	ko04130	augustus_masked-scaffold05074-abinit-gene-0.1;maker-scaffold00394-snap-gene-1.27;snap_masked-scaffold10665-abinit-gene-0.8;snap_masked-scaffold12800-abinit-gene-0.3;augustus_masked-scaffold00890-abinit-gene-0.10;augustus_masked-scaffold10665-abinit-gene-0.0;maker-scaffold00884-augustus-gene-0.32
mRNA surveillance pathway	68	0.966307	1	ko03015	augustus_masked-scaffold01457-abinit-gene-0.1;maker-scaffold07455-augustus-gene-0.9;snap_masked-scaffold01746-abinit-gene-0.11;maker-scaffold03608-snap-gene-0.25;augustus_masked-scaffold19564-abinit-gene-0.0;maker-scaffold02525-snap-gene-0.18;augustus_masked-scaffold11798-abinit-gene-0.1;maker-scaffold04261-snap-gene-0.11;maker-scaffold02959-augustus-gene-0.14;snap_masked-scaffold24596-abinit-gen…
Ribosome biogenesis in eukaryotes	24	0.969003	1	ko03008	maker-scaffold10920-augustus-gene-0.9;maker-scaffold04797-augustus-gene-0.17;maker-scaffold10058-augustus-gene-0.8;maker-scaffold00104-augustus-gene-1.42;maker-scaffold04266-snap-gene-0.15;maker-scaffold03847-augustus-gene-0.20;maker-scaffold00798-augustus-gene-0.49;maker-scaffold04980-augustus-gene-0.6;maker-scaffold03306-augustus-gene-0.28;maker-scaffold03483-snap-gene-0.23;snap_masked-scaffold…
Arginine and proline metabolism	23	0.985006	1	ko00330	augustus_masked-scaffold09766-abinit-gene-0.1;snap_masked-scaffold01054-abinit-gene-0.29;maker-scaffold01782-snap-gene-0.29;augustus_masked-scaffold02019-abinit-gene-0.7;augustus_masked-scaffold00986-abinit-gene-0.9;maker-scaffold01740-snap-gene-0.26;maker-scaffold07775-snap-gene-0.18;augustus_masked-scaffold03147-abinit-gene-0.4;maker-scaffold13585-snap-gene-0.9;maker-scaffold13741-augustus-gene…
Plant-pathogen interaction	242	0.985175	1	ko04626	maker-scaffold09716-snap-gene-0.6;augustus_masked-scaffold06308-abinit-gene-0.3;maker-scaffold05485-augustus-gene-0.18;maker-scaffold00678-augustus-gene-0.21;maker-scaffold02441-augustus-gene-0.13;augustus_masked-scaffold00763-abinit-gene-0.13;augustus_masked-scaffold26861-abinit-gene-0.0;maker-scaffold01649-augustus-gene-0.27;augustus_masked-scaffold26620-abinit-gene-0.2;maker-scaffold00127-augu…
Valine, leucine and isoleucine degradation	13	0.9862	1	ko00280	snap_masked-scaffold02356-abinit-gene-0.14;maker-scaffold04069-snap-gene-0.17;maker-scaffold07630-augustus-gene-0.11;maker-scaffold14145-snap-gene-0.8;maker-scaffold01615-augustus-gene-0.42;maker-scaffold00263-augustus-gene-0.30;maker-scaffold03946-augustus-gene-0.15;maker-scaffold00661-snap-gene-0.43;maker-scaffold01868-augustus-gene-0.14;maker-scaffold11521-augustus-gene-0.6;maker-scaffold03387…
Aminoacyl-tRNA biosynthesis	46	0.986423	1	ko00970	maker-scaffold00901-augustus-gene-0.34;augustus_masked-scaffold00204-abinit-gene-0.12;augustus_masked-scaffold01064-abinit-gene-0.10;augustus_masked-scaffold12799-abinit-gene-0.2;snap_masked-scaffold11794-abinit-gene-0.4;augustus_masked-scaffold05334-abinit-gene-0.2;maker-scaffold18306-augustus-gene-0.4;augustus_masked-scaffold03544-abinit-gene-0.6;augustus_masked-scaffold01710-abinit-gene-0.4;au…
Lysine degradation	10	0.986675	1	ko00310	maker-scaffold04960-snap-gene-0.24;maker-scaffold07377-snap-gene-0.17;maker-scaffold06327-augustus-gene-0.9;snap_masked-scaffold16807-abinit-gene-0.2;maker-scaffold01615-augustus-gene-0.42;maker-scaffold00263-augustus-gene-0.30;maker-scaffold00661-snap-gene-0.43;maker-scaffold03387-snap-gene-0.21;snap_masked-scaffold37004-abinit-gene-0.3;maker-scaffold01217-snap-gene-0.28
Photosynthesis	11	0.987294	1	ko00195	maker-scaffold10425-snap-gene-0.9;maker-scaffold01015-augustus-gene-0.36;maker-scaffold02959-augustus-gene-0.16;maker-scaffold02824-augustus-gene-0.22;maker-scaffold01186-snap-gene-0.43;maker-scaffold02438-augustus-gene-0.28;augustus_masked-scaffold02712-abinit-gene-0.5;snap_masked-scaffold28027-abinit-gene-0.1;maker-scaffold01058-snap-gene-0.36;snap_masked-scaffold00843-abinit-gene-0.34;snap_mas…
Nicotinate and nicotinamide metabolism	4	0.993455	1	ko00760	maker-scaffold04980-augustus-gene-0.6;maker-scaffold00856-augustus-gene-0.33;maker-scaffold13257-augustus-gene-0.12;maker-scaffold03463-augustus-gene-0.17
Arginine biosynthesis	10	0.993731	1	ko00220	maker-scaffold04807-augustus-gene-0.11;maker-scaffold17290-snap-gene-0.3;maker-scaffold15671-snap-gene-0.4;maker-scaffold05649-augustus-gene-0.12;maker-scaffold02397-snap-gene-0.31;maker-scaffold08981-snap-gene-0.7;augustus_masked-scaffold11746-abinit-gene-0.2;maker-scaffold00305-augustus-gene-0.32;maker-scaffold01578-snap-gene-0.27;maker-scaffold01846-augustus-gene-0.43
Tropane, piperidine and pyridine alkaloid biosynthesis	14	0.994594	1	ko00960	augustus_masked-scaffold18601-abinit-gene-0.2;maker-scaffold20990-augustus-gene-0.3;augustus_masked-scaffold02119-abinit-gene-0.5;maker-scaffold19190-augustus-gene-0.6;maker-scaffold11797-augustus-gene-0.7;augustus_masked-scaffold00105-abinit-gene-1.10;maker-scaffold11227-augustus-gene-0.7;snap_masked-scaffold02177-abinit-gene-0.9;augustus_masked-scaffold03273-abinit-gene-0.4;maker-scaffold05050-…
Tyrosine metabolism	20	0.996511	1	ko00350	maker-scaffold01115-augustus-gene-0.38;snap_masked-scaffold12632-abinit-gene-0.0;augustus_masked-scaffold00575-abinit-gene-0.0;augustus_masked-scaffold18601-abinit-gene-0.2;maker-scaffold13624-augustus-gene-0.2;maker-scaffold03548-augustus-gene-0.14;maker-scaffold02753-snap-gene-0.27;maker-scaffold19190-augustus-gene-0.6;maker-scaffold05491-snap-gene-0.18;maker-scaffold11797-augustus-gene-0.7;mak…
Ubiquinone and other terpenoid-quinone biosynthesis	20	0.996511	1	ko00130	augustus_masked-scaffold08527-abinit-gene-0.0;maker-scaffold05586-augustus-gene-0.8;augustus_masked-scaffold20211-abinit-gene-0.1;maker-scaffold12053-snap-gene-0.12;maker-scaffold02344-augustus-gene-0.16;maker-scaffold33750-augustus-gene-0.2;maker-scaffold11797-augustus-gene-0.7;augustus_masked-scaffold06160-abinit-gene-0.1;maker-scaffold01069-snap-gene-0.38;maker-scaffold08238-snap-gene-0.15;mak…
Folate biosynthesis	2	0.996822	1	ko00790	maker-scaffold00985-snap-gene-0.44;maker-scaffold04172-augustus-gene-0.12
RNA degradation	58	0.998042	1	ko03018	maker-scaffold07459-augustus-gene-0.8;maker-scaffold02959-augustus-gene-0.14;maker-scaffold01747-snap-gene-0.37;maker-scaffold14654-augustus-gene-0.5;augustus_masked-scaffold06329-abinit-gene-0.2;maker-scaffold00018-augustus-gene-0.30;maker-scaffold02264-snap-gene-0.32;maker-scaffold01655-augustus-gene-0.20;augustus_masked-scaffold11625-abinit-gene-0.0;augustus_masked-scaffold01347-abinit-gene-0.…
Regulation of autophagy	17	0.998428	1	ko04140	augustus_masked-scaffold05381-abinit-gene-0.0;maker-scaffold00392-snap-gene-1.27;augustus_masked-scaffold00334-abinit-gene-1.7;maker-scaffold10030-augustus-gene-0.6;maker-scaffold00048-augustus-gene-1.49;maker-scaffold11520-snap-gene-0.8;maker-scaffold05050-augustus-gene-0.16;augustus_masked-scaffold07557-abinit-gene-0.2;augustus_masked-scaffold02430-abinit-gene-0.2;maker-scaffold00312-augustus-g…
Sulfur metabolism	7	0.998442	1	ko00920	maker-scaffold16412-snap-gene-0.8;maker-scaffold00651-snap-gene-0.49;augustus_masked-scaffold08685-abinit-gene-0.2;maker-scaffold09226-snap-gene-0.15;maker-scaffold21893-augustus-gene-0.5;augustus_masked-scaffold00818-abinit-gene-0.19;snap_masked-scaffold37004-abinit-gene-0.3
Phenylalanine metabolism	28	0.99856	1	ko00360	augustus_masked-scaffold09766-abinit-gene-0.1;augustus_masked-scaffold08527-abinit-gene-0.0;maker-scaffold05586-augustus-gene-0.8;augustus_masked-scaffold18601-abinit-gene-0.2;snap_masked-scaffold01054-abinit-gene-0.29;maker-scaffold22664-augustus-gene-0.3;maker-scaffold02344-augustus-gene-0.16;augustus_masked-scaffold00896-abinit-gene-0.3;maker-scaffold33750-augustus-gene-0.2;maker-scaffold13585…
Basal transcription factors	5	0.99861	1	ko03022	augustus_masked-scaffold07702-abinit-gene-0.4;snap_masked-scaffold18358-abinit-gene-0.4;maker-scaffold10590-snap-gene-0.5;maker-scaffold05849-augustus-gene-0.13;maker-scaffold03021-snap-gene-0.30
Butanoate metabolism	2	0.998864	1	ko00650	maker-scaffold00345-augustus-gene-0.33;maker-scaffold10058-augustus-gene-0.8
Pyruvate metabolism	18	0.999255	1	ko00620	augustus_masked-scaffold01807-abinit-gene-0.6;maker-scaffold04063-augustus-gene-0.21;maker-scaffold10673-augustus-gene-0.11;augustus_masked-scaffold10014-abinit-gene-0.0;maker-scaffold05232-augustus-gene-0.15;maker-scaffold01615-augustus-gene-0.42;maker-scaffold00263-augustus-gene-0.30;maker-scaffold00661-snap-gene-0.43;maker-scaffold01620-augustus-gene-0.24;maker-scaffold05395-augustus-gene-0.18…
beta-Alanine metabolism	11	0.99929	1	ko00410	augustus_masked-scaffold18601-abinit-gene-0.2;maker-scaffold01356-augustus-gene-0.31;maker-scaffold19190-augustus-gene-0.6;maker-scaffold01615-augustus-gene-0.42;maker-scaffold00263-augustus-gene-0.30;maker-scaffold03946-augustus-gene-0.15;maker-scaffold00661-snap-gene-0.43;maker-scaffold03387-snap-gene-0.21;snap_masked-scaffold37004-abinit-gene-0.3;maker-scaffold00127-snap-gene-0.32;maker-scaffo…
Propanoate metabolism	5	0.999675	1	ko00640	maker-scaffold04063-augustus-gene-0.21;maker-scaffold04069-snap-gene-0.17;augustus_masked-scaffold10014-abinit-gene-0.0;maker-scaffold03946-augustus-gene-0.15;maker-scaffold05301-augustus-gene-0.22
Protein export	5	0.999792	1	ko03060	augustus_masked-scaffold00305-abinit-gene-1.1;maker-scaffold05438-augustus-gene-0.7;augustus_masked-scaffold01252-abinit-gene-0.11;snap_masked-scaffold40655-abinit-gene-0.1;maker-scaffold01214-snap-gene-0.38
Citrate cycle (TCA cycle)	9	0.999795	1	ko00020	augustus_masked-scaffold12799-abinit-gene-0.2;augustus_masked-scaffold01807-abinit-gene-0.6;maker-scaffold10673-augustus-gene-0.11;augustus_masked-scaffold12799-abinit-gene-0.3;augustus_masked-scaffold05011-abinit-gene-0.2;maker-scaffold04555-augustus-gene-0.11;maker-scaffold04072-augustus-gene-0.16;maker-scaffold01377-augustus-gene-0.32;augustus_masked-scaffold01417-abinit-gene-0.3
Spliceosome	83	0.999884	1	ko03040	maker-scaffold32219-snap-gene-0.3;augustus_masked-scaffold08816-abinit-gene-0.3;maker-scaffold02042-augustus-gene-0.20;maker-scaffold02931-augustus-gene-0.19;maker-scaffold22001-snap-gene-0.2;maker-scaffold14462-snap-gene-0.3;maker-scaffold04807-augustus-gene-0.11;snap_masked-scaffold20223-abinit-gene-0.1;maker-scaffold29702-augustus-gene-0.2;augustus_masked-scaffold14447-abinit-gene-0.1;maker-sc…
Isoquinoline alkaloid biosynthesis	10	0.999909	1	ko00950	snap_masked-scaffold12632-abinit-gene-0.0;augustus_masked-scaffold00575-abinit-gene-0.0;augustus_masked-scaffold18601-abinit-gene-0.2;maker-scaffold19190-augustus-gene-0.6;maker-scaffold11797-augustus-gene-0.7;augustus_masked-scaffold16296-abinit-gene-0.0;snap_masked-scaffold00129-abinit-gene-0.17;maker-scaffold05050-snap-gene-0.18;maker-scaffold00127-snap-gene-0.32;maker-scaffold01846-augustus-g…
2-Oxocarboxylic acid metabolism	15	0.999958	1	ko01210	maker-scaffold00345-augustus-gene-0.33;maker-scaffold17290-snap-gene-0.3;maker-scaffold07630-augustus-gene-0.11;maker-scaffold15671-snap-gene-0.4;maker-scaffold05649-augustus-gene-0.12;augustus_masked-scaffold05011-abinit-gene-0.2;maker-scaffold14145-snap-gene-0.8;maker-scaffold04555-augustus-gene-0.11;maker-scaffold02397-snap-gene-0.31;augustus_masked-scaffold02143-abinit-gene-0.9;maker-scaffold…
Phagosome	23	0.999989	1	ko04145	augustus_masked-scaffold26620-abinit-gene-0.2;maker-scaffold00928-augustus-gene-0.33;maker-scaffold02164-augustus-gene-0.11;augustus_masked-scaffold09351-abinit-gene-0.1;maker-scaffold08428-snap-gene-0.17;maker-scaffold06460-augustus-gene-0.9;maker-scaffold03039-augustus-gene-0.25;maker-scaffold05219-snap-gene-0.17;maker-scaffold03323-augustus-gene-0.20;maker-scaffold00039-augustus-gene-0.33;augu…
Endocytosis	100	0.999997	1	ko04144	maker-scaffold00703-augustus-gene-0.41;augustus_masked-scaffold08816-abinit-gene-0.3;maker-scaffold00548-augustus-gene-0.38;maker-scaffold11065-augustus-gene-0.6;maker-scaffold03608-snap-gene-0.25;maker-scaffold02042-augustus-gene-0.20;maker-scaffold11589-augustus-gene-0.8;augustus_masked-scaffold11798-abinit-gene-0.1;augustus_masked-scaffold06915-abinit-gene-0.1;maker-scaffold22001-snap-gene-0.2…
RNA transport	65	1	1	ko03013	maker-scaffold00446-snap-gene-0.37;maker-scaffold15860-snap-gene-0.5;maker-scaffold02841-snap-gene-0.29;maker-scaffold02959-augustus-gene-0.14;augustus_masked-scaffold20057-abinit-gene-0.1;maker-scaffold15839-augustus-gene-0.7;maker-scaffold01299-augustus-gene-0.21;maker-scaffold01507-snap-gene-0.33;maker-scaffold00104-augustus-gene-1.42;maker-scaffold04088-augustus-gene-0.13;maker-scaffold06512-…
Protein processing in endoplasmic reticulum	88	1	1	ko04141	augustus_masked-scaffold00332-abinit-gene-0.15;maker-scaffold05485-augustus-gene-0.18;augustus_masked-scaffold08816-abinit-gene-0.3;maker-scaffold02266-snap-gene-0.28;maker-scaffold11065-augustus-gene-0.6;maker-scaffold03608-snap-gene-0.25;maker-scaffold02042-augustus-gene-0.20;maker-scaffold22001-snap-gene-0.2;maker-scaffold29702-augustus-gene-0.2;maker-scaffold11782-augustus-gene-0.3;maker-scaf…
Oxidative phosphorylation	20	1	1	ko00190	augustus_masked-scaffold26620-abinit-gene-0.2;maker-scaffold07040-augustus-gene-0.11;maker-scaffold05851-snap-gene-0.13;maker-scaffold00892-augustus-gene-0.48;maker-scaffold00448-snap-gene-0.56;maker-scaffold08428-snap-gene-0.17;maker-scaffold01186-snap-gene-0.43;maker-scaffold05219-snap-gene-0.17;maker-scaffold08908-augustus-gene-0.10;augustus_masked-scaffold04492-abinit-gene-0.5;maker-scaffold0…
NoiseqMethod_CK-VS-Gall_D (7209)
Flavonoid biosynthesis	99	6.15827e-07	8.25209e-05	ko00941	augustus_masked-scaffold09224-abinit-gene-0.0;augustus_masked-scaffold15066-abinit-gene-0.0;maker-scaffold10841-snap-gene-0.5;augustus_masked-scaffold25486-abinit-gene-0.0;maker-scaffold01129-augustus-gene-0.38;augustus_masked-scaffold00953-abinit-gene-0.8;maker-scaffold01102-snap-gene-0.30;maker-scaffold06949-augustus-gene-0.10;augustus_masked-scaffold03520-abinit-gene-0.9;augustus_masked-scaffo…
Mismatch repair	46	3.09171e-06	0.000139007	ko03430	augustus_masked-scaffold02598-abinit-gene-0.6;maker-scaffold06179-snap-gene-0.13;snap_masked-scaffold04124-abinit-gene-0.13;augustus_masked-scaffold03887-abinit-gene-0.4;maker-scaffold03006-snap-gene-0.29;maker-scaffold00469-augustus-gene-0.33;snap_masked-scaffold05161-abinit-gene-0.7;maker-scaffold00790-snap-gene-0.47;maker-scaffold00149-augustus-gene-1.33;maker-scaffold28069-augustus-gene-0.2;m…
Ribosome	209	3.11211e-06	0.000139007	ko03010	augustus_masked-scaffold05524-abinit-gene-0.1;maker-scaffold07840-augustus-gene-0.11;maker-scaffold09465-snap-gene-0.15;augustus_masked-scaffold08265-abinit-gene-0.0;maker-scaffold08960-augustus-gene-0.6;maker-scaffold06155-augustus-gene-0.10;augustus_masked-scaffold08192-abinit-gene-0.2;maker-scaffold00070-snap-gene-1.54;maker-scaffold00657-augustus-gene-0.31;augustus_masked-scaffold24387-abinit…
Isoflavonoid biosynthesis	47	6.79536e-06	0.000216569	ko00943	augustus_masked-scaffold07201-abinit-gene-0.5;augustus_masked-scaffold12086-abinit-gene-0.0;maker-scaffold32500-snap-gene-0.3;maker-scaffold13380-augustus-gene-0.4;maker-scaffold20006-augustus-gene-0.5;augustus_masked-scaffold02633-abinit-gene-0.0;maker-scaffold06640-snap-gene-0.11;maker-scaffold00152-snap-gene-0.23;maker-scaffold02978-snap-gene-0.27;maker-scaffold13024-snap-gene-0.6;augustus_mas…
Stilbenoid, diarylheptanoid and gingerol biosynthesis	80	8.08094e-06	0.000216569	ko00945	maker-scaffold05251-snap-gene-0.13;augustus_masked-scaffold09224-abinit-gene-0.0;augustus_masked-scaffold12086-abinit-gene-0.0;maker-scaffold32500-snap-gene-0.3;maker-scaffold02971-augustus-gene-0.16;augustus_masked-scaffold25486-abinit-gene-0.0;augustus_masked-scaffold00953-abinit-gene-0.8;maker-scaffold01102-snap-gene-0.30;maker-scaffold22270-augustus-gene-0.2;maker-scaffold03735-augustus-gene-…
Biosynthesis of secondary metabolites	1030	1.22075e-05	0.000272635	ko01110	snap_masked-scaffold02766-abinit-gene-0.16;maker-scaffold29818-augustus-gene-0.2;augustus_masked-scaffold08534-abinit-gene-0.1;maker-scaffold01299-snap-gene-0.28;maker-scaffold29153-snap-gene-0.4;maker-scaffold05006-augustus-gene-0.18;augustus_masked-scaffold16921-abinit-gene-0.0;augustus_masked-scaffold16282-abinit-gene-0.0;maker-scaffold01024-augustus-gene-0.32;maker-scaffold05335-augustus-gene…
1.22;augustus_masked-scaffold10967-abinit-gene-0.2;maker-scaffold04100-augustus-gene-0.17;maker-scaffold00642-augustus-gene-0.50;maker-scaffold04409-snap-gene-0.13;snap_masked-scaffold00036-abinit-gene-0.15;maker-scaffold03926-snap-gene-0.28;maker-scaffold07536-snap-gene-0.17;augustus_masked-scaffold05898-abinit-gene-0.6;snap_masked-scaffold08466-abinit-gene-0.7;maker-scaffold27172-augustus-gene-…	K01681+K05933+K09838+K01062+K00083+K01760+K00276+K13030+K00430+K00939+K11517+K00517+K09753+K01807+K08233+K13258+K15095+K13496+K08099+K05356+K00225+K15405+K01662+K15919+K00620+K01626+K13065+K00660+K00001+K13081+K13259+K01723+K01188+K00830+K13260+K01657+K10960+K00928+K01648+K14066+K00106+K11820+K01850+K18108+K12742+K15803+K05278+K00801+K05282+K14424+K01904+K15397+K01647+K03809+K08081+K00850+K01114+…
Plant hormone signal transduction	214	8.60151e-05	0.00164657	ko04075	snap_masked-scaffold02766-abinit-gene-0.16;augustus_masked-scaffold09132-abinit-gene-0.3;maker-scaffold04755-snap-gene-0.16;maker-scaffold11351-snap-gene-0.3;maker-scaffold21923-augustus-gene-0.2;augustus_masked-scaffold01506-abinit-gene-0.1;augustus_masked-scaffold00604-abinit-gene-0.7;maker-scaffold04522-augustus-gene-0.21;augustus_masked-scaffold10958-abinit-gene-0.2;maker-scaffold02280-august…
Porphyrin and chlorophyll metabolism	79	0.000167363	0.00280333	ko00860	maker-scaffold15523-augustus-gene-0.12;maker-scaffold01631-augustus-gene-0.38;maker-scaffold19321-augustus-gene-0.2;maker-scaffold01283-augustus-gene-0.22;maker-scaffold07830-snap-gene-0.15;maker-scaffold08978-augustus-gene-0.6;augustus_masked-scaffold02760-abinit-gene-0.5;maker-scaffold03873-augustus-gene-0.23;maker-scaffold04116-snap-gene-0.29;maker-scaffold18149-augustus-gene-0.8;maker-scaffol…
Caffeine metabolism	10	0.000199035	0.00296341	ko00232	maker-scaffold15108-augustus-gene-0.10;augustus_masked-scaffold04911-abinit-gene-0.0;snap_masked-scaffold05052-abinit-gene-0.13;augustus_masked-scaffold05656-abinit-gene-0.6;maker-scaffold38581-snap-gene-0.3;snap_masked-scaffold39965-abinit-gene-0.1;augustus_masked-scaffold01815-abinit-gene-0.4;snap_masked-scaffold39965-abinit-gene-0.2;augustus_masked-scaffold05052-abinit-gene-0.2;snap_masked-sca…
Benzoxazinoid biosynthesis	17	0.000236016	0.00316261	ko00402	maker-scaffold09494-snap-gene-0.11;maker-scaffold07536-snap-gene-0.18;maker-scaffold03648-augustus-gene-0.15;augustus_masked-scaffold07288-abinit-gene-0.0;augustus_masked-scaffold09032-abinit-gene-0.0;maker-scaffold03091-augustus-gene-0.21;maker-scaffold00455-augustus-gene-0.42;maker-scaffold13544-snap-gene-0.9;maker-scaffold04642-augustus-gene-0.10;augustus_masked-scaffold05906-abinit-gene-0.3;m…
Peroxisome	77	0.000356411	0.00429633	ko04146	augustus_masked-scaffold00614-abinit-gene-0.9;maker-scaffold21928-augustus-gene-0.3;maker-scaffold00555-augustus-gene-0.35;maker-scaffold21478-augustus-gene-0.2;maker-scaffold15108-augustus-gene-0.10;maker-scaffold03414-augustus-gene-0.28;maker-scaffold10257-snap-gene-0.7;maker-scaffold08261-snap-gene-0.13;maker-scaffold05586-augustus-gene-0.8;maker-scaffold08004-snap-gene-0.8;maker-scaffold00068…
Non-homologous end-joining	12	0.000384746	0.00429633	ko03450	augustus_masked-scaffold02915-abinit-gene-0.2;maker-scaffold30267-snap-gene-0.4;maker-scaffold01436-snap-gene-0.33;maker-scaffold04528-snap-gene-0.14;maker-scaffold05778-augustus-gene-0.13;maker-scaffold00887-snap-gene-0.43;maker-scaffold00066-snap-gene-1.33;maker-scaffold18790-augustus-gene-0.4;augustus_masked-scaffold04528-abinit-gene-0.3;snap_masked-scaffold04528-abinit-gene-0.8;maker-scaffold…
Sesquiterpenoid and triterpenoid biosynthesis	59	0.000481254	0.00496061	ko00909	maker-scaffold15866-snap-gene-0.11;maker-scaffold01613-augustus-gene-0.41;maker-scaffold07985-augustus-gene-0.10;maker-scaffold11088-snap-gene-0.7;maker-scaffold10026-augustus-gene-0.9;maker-scaffold13245-snap-gene-0.8;snap_masked-scaffold09014-abinit-gene-0.1;maker-scaffold09067-augustus-gene-0.3;maker-scaffold23421-snap-gene-0.4;maker-scaffold36956-augustus-gene-0.2;maker-scaffold08913-augustus…
Selenocompound metabolism	46	0.000732965	0.00701552	ko00450	maker-scaffold13376-augustus-gene-0.2;maker-scaffold05006-augustus-gene-0.18;maker-scaffold20150-augustus-gene-0.2;augustus_masked-scaffold12941-abinit-gene-0.2;snap_masked-scaffold01531-abinit-gene-0.14;augustus_masked-scaffold13013-abinit-gene-0.1;augustus_masked-scaffold00192-abinit-gene-0.5;snap_masked-scaffold10162-abinit-gene-0.7;augustus_masked-scaffold14469-abinit-gene-0.0;maker-scaffold1…
Nitrogen metabolism	25	0.000868442	0.00775808	ko00910	maker-scaffold03998-snap-gene-0.14;maker-scaffold07486-augustus-gene-0.8;augustus_masked-scaffold00368-abinit-gene-1.0;maker-scaffold12273-snap-gene-0.4;maker-scaffold03982-augustus-gene-0.21;maker-scaffold00408-snap-gene-0.37;augustus_masked-scaffold00193-abinit-gene-1.0;maker-scaffold03337-augustus-gene-0.13;maker-scaffold05915-snap-gene-0.8;maker-scaffold05797-snap-gene-0.7;augustus_masked-sca…
Cutin, suberine and wax biosynthesis	50	0.00128781	0.0107854	ko00073	augustus_masked-scaffold00491-abinit-gene-0.4;augustus_masked-scaffold06742-abinit-gene-0.5;augustus_masked-scaffold25486-abinit-gene-0.0;maker-scaffold11081-snap-gene-0.5;augustus_masked-scaffold05208-abinit-gene-0.1;maker-scaffold10860-augustus-gene-0.3;maker-scaffold12872-snap-gene-0.2;maker-scaffold03807-snap-gene-0.16;maker-scaffold11155-snap-gene-0.5;maker-scaffold09947-snap-gene-0.6;maker-…
Limonene and pinene degradation	47	0.00508492	0.0400811	ko00903	maker-scaffold05251-snap-gene-0.13;maker-scaffold32500-snap-gene-0.3;maker-scaffold02971-augustus-gene-0.16;maker-scaffold30208-snap-gene-0.3;maker-scaffold22270-augustus-gene-0.2;maker-scaffold03735-augustus-gene-0.14;augustus_masked-scaffold02636-abinit-gene-0.17;maker-scaffold08737-augustus-gene-0.7;augustus_masked-scaffold37678-abinit-gene-0.0;maker-scaffold06640-snap-gene-0.11;snap_masked-sc…
Steroid biosynthesis	43	0.00690122	0.0479754	ko00100	maker-scaffold01613-augustus-gene-0.41;maker-scaffold06714-snap-gene-0.22;maker-scaffold11088-snap-gene-0.7;maker-scaffold13245-snap-gene-0.8;maker-scaffold09067-augustus-gene-0.3;maker-scaffold00772-augustus-gene-0.58;augustus_masked-scaffold14514-abinit-gene-0.1;maker-scaffold20385-snap-gene-0.4;maker-scaffold02749-snap-gene-0.19;maker-scaffold21366-snap-gene-0.6;maker-scaffold05446-augustus-ge…
Glycerolipid metabolism	106	0.00700253	0.0479754	ko00561	maker-scaffold01631-augustus-gene-0.38;maker-scaffold19321-augustus-gene-0.2;maker-scaffold30208-snap-gene-0.3;maker-scaffold04981-augustus-gene-0.2;maker-scaffold02959-augustus-gene-0.14;augustus_masked-scaffold00498-abinit-gene-0.4;maker-scaffold08978-augustus-gene-0.6;maker-scaffold03225-augustus-gene-0.17;augustus_masked-scaffold02760-abinit-gene-0.5;maker-scaffold03873-augustus-gene-0.23;mak…
Ascorbate and aldarate metabolism	80	0.0071605	0.0479754	ko00053	maker-scaffold11351-snap-gene-0.3;maker-scaffold01139-snap-gene-0.32;augustus_masked-scaffold01871-abinit-gene-0.7;maker-scaffold03161-snap-gene-0.19;maker-scaffold22432-augustus-gene-0.2;maker-scaffold00580-snap-gene-0.32;maker-scaffold01283-augustus-gene-0.22;maker-scaffold13634-augustus-gene-0.6;maker-scaffold30208-snap-gene-0.3;augustus_masked-scaffold01862-abinit-gene-0.2;maker-scaffold07271…
DNA replication	57	0.00875956	0.0547115	ko03030	maker-scaffold03029-snap-gene-0.36;augustus_masked-scaffold02598-abinit-gene-0.6;maker-scaffold06179-snap-gene-0.13;maker-scaffold07874-snap-gene-0.16;maker-scaffold01884-snap-gene-0.32;maker-scaffold01436-snap-gene-0.33;augustus_masked-scaffold00496-abinit-gene-0.8;maker-scaffold00050-snap-gene-1.60;maker-scaffold00790-snap-gene-0.47;maker-scaffold00149-augustus-gene-1.33;maker-scaffold28069-aug…
Homologous recombination	33	0.00937566	0.0547115	ko03440	snap_masked-scaffold00004-abinit-gene-1.14;augustus_masked-scaffold02598-abinit-gene-0.6;maker-scaffold07511-augustus-gene-0.7;augustus_masked-scaffold00820-abinit-gene-0.11;maker-scaffold01371-snap-gene-0.37;maker-scaffold01081-snap-gene-0.45;maker-scaffold05105-snap-gene-0.17;maker-scaffold00026-snap-gene-1.45;augustus_masked-scaffold00405-abinit-gene-1.4;maker-scaffold00887-snap-gene-0.43;make…
Glutathione metabolism	79	0.00939079	0.0547115	ko00480	augustus_masked-scaffold01273-abinit-gene-0.0;maker-scaffold01478-augustus-gene-0.36;augustus_masked-scaffold10561-abinit-gene-0.1;maker-scaffold22432-augustus-gene-0.2;maker-scaffold13634-augustus-gene-0.6;maker-scaffold01149-augustus-gene-0.49;maker-scaffold32297-augustus-gene-0.2;maker-scaffold12584-augustus-gene-0.4;maker-scaffold00712-snap-gene-0.46;augustus_masked-scaffold14461-abinit-gene-…
ABC transporters	84	0.0105514	0.0589118	ko02010	maker-scaffold02831-snap-gene-0.14;augustus_masked-scaffold00436-abinit-gene-0.6;maker-scaffold09806-augustus-gene-0.16;maker-scaffold01680-augustus-gene-0.30;maker-scaffold11624-snap-gene-0.11;maker-scaffold00199-augustus-gene-1.21;snap_masked-scaffold36536-abinit-gene-0.1;maker-scaffold18795-snap-gene-0.3;maker-scaffold03503-augustus-gene-0.15;maker-scaffold17843-augustus-gene-0.3;maker-scaffol…
Phenylpropanoid biosynthesis	243	0.0121277	0.0650043	ko00940	maker-scaffold29153-snap-gene-0.4;maker-scaffold01024-augustus-gene-0.32;augustus_masked-scaffold11962-abinit-gene-0.4;snap_masked-scaffold00036-abinit-gene-0.24;maker-scaffold02829-snap-gene-0.26;augustus_masked-scaffold09224-abinit-gene-0.0;maker-scaffold19506-snap-gene-0.7;maker-scaffold11065-augustus-gene-0.6;maker-scaffold03608-snap-gene-0.25;maker-scaffold19321-augustus-gene-0.2;augustus_ma…
Anthocyanin biosynthesis	22	0.0145322	0.0748969	ko00942	augustus_masked-scaffold03793-abinit-gene-0.0;maker-scaffold13459-augustus-gene-0.7;maker-scaffold17222-snap-gene-0.4;augustus_masked-scaffold00948-abinit-gene-0.0;augustus_masked-scaffold11066-abinit-gene-0.0;augustus_masked-scaffold29911-abinit-gene-0.0;augustus_masked-scaffold01614-abinit-gene-0.2;augustus_masked-scaffold02466-abinit-gene-0.2;augustus_masked-scaffold02716-abinit-gene-0.4;snap_…
Indole alkaloid biosynthesis	14	0.0323619	0.160611	ko00901	augustus_masked-scaffold34133-abinit-gene-0.0;maker-scaffold07166-augustus-gene-0.9;augustus_masked-scaffold03517-abinit-gene-0.6;maker-scaffold17654-augustus-gene-0.3;maker-scaffold22938-snap-gene-0.3;maker-scaffold07089-snap-gene-0.22;maker-scaffold07089-snap-gene-0.23;maker-scaffold10639-snap-gene-0.13;maker-scaffold29822-snap-gene-0.1;augustus_masked-scaffold04425-abinit-gene-0.4;maker-scaffo…
Base excision repair	40	0.045938	0.219846	ko03410	augustus_masked-scaffold02915-abinit-gene-0.2;augustus_masked-scaffold02598-abinit-gene-0.6;maker-scaffold01436-snap-gene-0.33;maker-scaffold03269-augustus-gene-0.15;maker-scaffold10235-snap-gene-0.12;maker-scaffold00626-snap-gene-0.46;maker-scaffold01309-augustus-gene-0.32;augustus_masked-scaffold17325-abinit-gene-0.0;maker-scaffold09076-augustus-gene-0.11;augustus_masked-scaffold01057-abinit-ge…
Zeatin biosynthesis	44	0.0544245	0.246609	ko00908	augustus_masked-scaffold18249-abinit-gene-0.1;maker-scaffold02331-snap-gene-0.39;snap_masked-scaffold06648-abinit-gene-0.5;maker-scaffold05180-augustus-gene-0.8;snap_masked-scaffold05377-abinit-gene-0.12;augustus_masked-scaffold07593-abinit-gene-0.2;maker-scaffold02898-snap-gene-0.30;maker-scaffold00373-snap-gene-0.37;snap_masked-scaffold04970-abinit-gene-0.9;augustus_masked-scaffold18565-abinit-…
Circadian rhythm - plant	53	0.055211	0.246609	ko04712	maker-scaffold03134-snap-gene-0.16;augustus_masked-scaffold15066-abinit-gene-0.0;maker-scaffold10920-augustus-gene-0.9;maker-scaffold04233-snap-gene-0.20;maker-scaffold00980-snap-gene-0.44;maker-scaffold11782-augustus-gene-0.3;augustus_masked-scaffold23993-abinit-gene-0.0;maker-scaffold00703-snap-gene-0.42;maker-scaffold02563-augustus-gene-0.16;maker-scaffold00035-snap-gene-2.8;maker-scaffold0187…
Biotin metabolism	18	0.0583656	0.25229	ko00780	augustus_masked-scaffold03904-abinit-gene-0.4;maker-scaffold04594-augustus-gene-0.23;maker-scaffold05556-augustus-gene-0.12;maker-scaffold06087-snap-gene-0.8;maker-scaffold00232-snap-gene-0.43;maker-scaffold00300-snap-gene-1.26;maker-scaffold00660-snap-gene-0.24;maker-scaffold04730-augustus-gene-0.12;maker-scaffold08165-augustus-gene-0.10;maker-scaffold01659-snap-gene-0.27;maker-scaffold05367-aug…
Glucosinolate biosynthesis	14	0.067154	0.273815	ko00966	augustus_masked-scaffold18740-abinit-gene-0.1;maker-scaffold15885-snap-gene-0.5;augustus_masked-scaffold00076-abinit-gene-0.19;maker-scaffold01723-augustus-gene-0.23;maker-scaffold04091-augustus-gene-0.21;maker-scaffold07630-augustus-gene-0.11;maker-scaffold01763-snap-gene-0.34;maker-scaffold00500-snap-gene-0.36;maker-scaffold14145-snap-gene-0.8;snap_masked-scaffold02603-abinit-gene-0.14;augustus…
Sphingolipid metabolism	55	0.0674319	0.273815	ko00600	augustus_masked-scaffold16282-abinit-gene-0.0;maker-scaffold00183-augustus-gene-1.23;snap_masked-scaffold06648-abinit-gene-0.5;maker-scaffold03477-augustus-gene-0.12;maker-scaffold03174-snap-gene-0.31;maker-scaffold11775-augustus-gene-0.2;maker-scaffold34973-augustus-gene-0.3;maker-scaffold01744-snap-gene-0.38;maker-scaffold06048-snap-gene-0.8;maker-scaffold10042-snap-gene-0.12;maker-scaffold0427…
alpha-Linolenic acid metabolism	50	0.0697016	0.274707	ko00592	augustus_masked-scaffold03302-abinit-gene-0.4;augustus_masked-scaffold07656-abinit-gene-0.8;snap_masked-scaffold05784-abinit-gene-0.6;augustus_masked-scaffold14657-abinit-gene-0.0;augustus_masked-scaffold07947-abinit-gene-0.4;maker-scaffold13624-augustus-gene-0.2;maker-scaffold36410-augustus-gene-0.1;augustus_masked-scaffold05142-abinit-gene-0.2;augustus_masked-scaffold09950-abinit-gene-0.0;maker…
Flavone and flavonol biosynthesis	43	0.105338	0.403294	ko00944	augustus_masked-scaffold18249-abinit-gene-0.1;maker-scaffold02331-snap-gene-0.39;maker-scaffold20006-augustus-gene-0.5;maker-scaffold17222-snap-gene-0.4;snap_masked-scaffold05377-abinit-gene-0.12;augustus_masked-scaffold07593-abinit-gene-0.2;maker-scaffold00373-snap-gene-0.37;augustus_masked-scaffold02019-abinit-gene-0.7;snap_masked-scaffold04970-abinit-gene-0.9;augustus_masked-scaffold18565-abin…
Terpenoid backbone biosynthesis	60	0.115235	0.42893	ko00900	maker-scaffold00020-augustus-gene-2.14;maker-scaffold10010-augustus-gene-0.3;maker-scaffold01631-augustus-gene-0.38;maker-scaffold19321-augustus-gene-0.2;maker-scaffold07477-augustus-gene-0.7;maker-scaffold10935-augustus-gene-0.7;maker-scaffold17700-augustus-gene-0.5;maker-scaffold08978-augustus-gene-0.6;augustus_masked-scaffold02760-abinit-gene-0.5;maker-scaffold05826-snap-gene-0.14;maker-scaffo…
Glyoxylate and dicarboxylate metabolism	50	0.129135	0.465535	ko00630	snap_masked-scaffold02766-abinit-gene-0.16;maker-scaffold21928-augustus-gene-0.3;maker-scaffold04605-augustus-gene-0.14;maker-scaffold07486-augustus-gene-0.8;maker-scaffold00555-augustus-gene-0.35;maker-scaffold21478-augustus-gene-0.2;maker-scaffold03414-augustus-gene-0.28;maker-scaffold02011-augustus-gene-0.29;maker-scaffold10058-augustus-gene-0.8;augustus_masked-scaffold19650-abinit-gene-0.0;ma…
Ether lipid metabolism	42	0.132017	0.465535	ko00565	maker-scaffold01299-snap-gene-0.28;augustus_masked-scaffold16282-abinit-gene-0.0;maker-scaffold00183-augustus-gene-1.23;augustus_masked-scaffold01090-abinit-gene-0.1;snap_masked-scaffold06648-abinit-gene-0.5;maker-scaffold07471-snap-gene-0.15;maker-scaffold03174-snap-gene-0.31;augustus_masked-scaffold14657-abinit-gene-0.0;maker-scaffold34973-augustus-gene-0.3;maker-scaffold14068-augustus-gene-0.1…
Plant-pathogen interaction	431	0.138217	0.474898	ko04626	augustus_masked-scaffold06308-abinit-gene-0.3;maker-scaffold05485-augustus-gene-0.18;maker-scaffold00678-augustus-gene-0.21;augustus_masked-scaffold20592-abinit-gene-0.0;augustus_masked-scaffold10604-abinit-gene-0.1;augustus_masked-scaffold00763-abinit-gene-0.13;maker-scaffold00344-snap-gene-1.15;augustus_masked-scaffold26861-abinit-gene-0.0;augustus_masked-scaffold05578-abinit-gene-0.6;snap_mask…
Fatty acid elongation	28	0.145556	0.481152	ko00062	maker-scaffold02316-augustus-gene-0.30;snap_masked-scaffold00099-abinit-gene-1.14;maker-scaffold06455-snap-gene-0.17;maker-scaffold07649-snap-gene-0.11;augustus_masked-scaffold01390-abinit-gene-0.12;maker-scaffold02785-snap-gene-0.19;maker-scaffold00260-augustus-gene-0.30;augustus_masked-scaffold11986-abinit-gene-0.2;augustus_masked-scaffold00937-abinit-gene-0.3;augustus_masked-scaffold07808-abin…
Glycosphingolipid biosynthesis - globo series	10	0.147218	0.481152	ko00603	augustus_masked-scaffold06837-abinit-gene-0.2;maker-scaffold09422-augustus-gene-0.3;augustus_masked-scaffold29570-abinit-gene-0.0;maker-scaffold06048-snap-gene-0.8;maker-scaffold10482-snap-gene-0.4;maker-scaffold02913-augustus-gene-0.23;snap_masked-scaffold11919-abinit-gene-0.5;augustus_masked-scaffold18584-abinit-gene-0.1;snap_masked-scaffold05976-abinit-gene-0.8;maker-scaffold00132-snap-gene-0.…
AGE-RAGE signaling pathway in diabetic complications	18	0.153634	0.490165	ko04933	maker-scaffold02280-augustus-gene-0.9;maker-scaffold01427-augustus-gene-0.23;maker-scaffold00238-augustus-gene-0.33;maker-scaffold08359-snap-gene-0.7;maker-scaffold03663-augustus-gene-0.20;maker-scaffold01190-snap-gene-0.31;maker-scaffold00703-snap-gene-0.42;maker-scaffold06738-augustus-gene-0.17;augustus_masked-scaffold00060-abinit-gene-1.17;snap_masked-scaffold03212-abinit-gene-0.14;maker-scaff…
Fatty acid biosynthesis	30	0.161311	0.502226	ko00061	augustus_masked-scaffold05093-abinit-gene-0.7;augustus_masked-scaffold03904-abinit-gene-0.4;maker-scaffold00456-snap-gene-1.10;maker-scaffold12226-augustus-gene-0.8;maker-scaffold01728-snap-gene-0.29;maker-scaffold05556-augustus-gene-0.12;maker-scaffold00321-augustus-gene-1.10;augustus_masked-scaffold02422-abinit-gene-0.7;maker-scaffold06087-snap-gene-0.8;maker-scaffold00232-snap-gene-0.43;maker-…
Pyrimidine metabolism	154	0.16491	0.502226	ko00240	augustus_masked-scaffold06308-abinit-gene-0.3;maker-scaffold13376-augustus-gene-0.2;maker-scaffold11438-augustus-gene-0.4;maker-scaffold00708-augustus-gene-0.38;maker-scaffold20150-augustus-gene-0.2;augustus_masked-scaffold02598-abinit-gene-0.6;augustus_masked-scaffold12941-abinit-gene-0.2;maker-scaffold07874-snap-gene-0.16;augustus_masked-scaffold03244-abinit-gene-0.3;snap_masked-scaffold01531-a…
Monoterpenoid biosynthesis	19	0.186995	0.556828	ko00902	maker-scaffold00138-augustus-gene-0.39;maker-scaffold10935-augustus-gene-0.7;maker-scaffold17700-augustus-gene-0.5;maker-scaffold03521-augustus-gene-0.18;maker-scaffold05743-snap-gene-0.15;maker-scaffold03398-augustus-gene-0.23;maker-scaffold00239-augustus-gene-0.43;maker-scaffold00979-snap-gene-0.31;augustus_masked-scaffold00138-abinit-gene-1.1;maker-scaffold19230-augustus-gene-0.6;maker-scaffol…
Glycosaminoglycan degradation	27	0.205815	0.599548	ko00531	maker-scaffold00798-augustus-gene-0.48;maker-scaffold00100-augustus-gene-0.33;maker-scaffold00176-augustus-gene-0.24;augustus_masked-scaffold06837-abinit-gene-0.2;maker-scaffold03477-augustus-gene-0.12;maker-scaffold11775-augustus-gene-0.2;maker-scaffold04277-augustus-gene-0.8;maker-scaffold01060-snap-gene-0.26;maker-scaffold10482-snap-gene-0.4;maker-scaffold01152-snap-gene-0.15;maker-scaffold117…
Lysine biosynthesis	10	0.210901	0.601293	ko00300	maker-scaffold04794-snap-gene-0.16;maker-scaffold03849-snap-gene-0.24;maker-scaffold02060-snap-gene-0.38;maker-scaffold33143-snap-gene-0.3;maker-scaffold02274-snap-gene-0.15;maker-scaffold12770-snap-gene-0.7;snap_masked-scaffold19599-abinit-gene-0.1;maker-scaffold28206-augustus-gene-0.2;maker-scaffold02043-snap-gene-0.29;maker-scaffold06879-augustus-gene-0.5
Nucleotide excision repair	48	0.216677	0.604891	ko03420	augustus_masked-scaffold02598-abinit-gene-0.6;maker-scaffold06179-snap-gene-0.13;maker-scaffold00936-snap-gene-0.44;maker-scaffold00790-snap-gene-0.47;maker-scaffold00149-augustus-gene-1.33;maker-scaffold28069-augustus-gene-0.2;maker-scaffold07284-snap-gene-0.12;maker-scaffold09076-augustus-gene-0.11;maker-scaffold03880-augustus-gene-0.30;augustus_masked-scaffold06214-abinit-gene-0.4;snap_masked-…
Fatty acid metabolism	47	0.225601	0.616949	ko01212	augustus_masked-scaffold05093-abinit-gene-0.7;augustus_masked-scaffold03904-abinit-gene-0.4;snap_masked-scaffold00099-abinit-gene-1.14;maker-scaffold06455-snap-gene-0.17;maker-scaffold07649-snap-gene-0.11;augustus_masked-scaffold01390-abinit-gene-0.12;maker-scaffold00456-snap-gene-1.10;maker-scaffold12226-augustus-gene-0.8;augustus_masked-scaffold11986-abinit-gene-0.2;maker-scaffold01728-snap-gen…
Pentose phosphate pathway	29	0.261725	0.678571	ko00030	augustus_masked-scaffold07750-abinit-gene-0.3;augustus_masked-scaffold02868-abinit-gene-0.2;maker-scaffold00637-augustus-gene-0.46;maker-scaffold14544-augustus-gene-0.5;maker-scaffold03772-augustus-gene-0.16;maker-scaffold00047-snap-gene-1.38;maker-scaffold02596-snap-gene-0.31;maker-scaffold14797-snap-gene-0.7;augustus_masked-scaffold02073-abinit-gene-0.8;maker-scaffold06773-augustus-gene-0.11;ma…
Betalain biosynthesis	1	0.262968	0.678571	ko00965	maker-scaffold01397-augustus-gene-0.40
Monobactam biosynthesis	9	0.263326	0.678571	ko00261	maker-scaffold04794-snap-gene-0.16;maker-scaffold02060-snap-gene-0.38;maker-scaffold33143-snap-gene-0.3;augustus_masked-scaffold00818-abinit-gene-0.19;maker-scaffold12770-snap-gene-0.7;snap_masked-scaffold19599-abinit-gene-0.1;maker-scaffold28206-augustus-gene-0.2;maker-scaffold02043-snap-gene-0.29;maker-scaffold06879-augustus-gene-0.5
Glycosphingolipid biosynthesis - ganglio series	21	0.279994	0.67903	ko00604	augustus_masked-scaffold06837-abinit-gene-0.2;maker-scaffold03477-augustus-gene-0.12;maker-scaffold11775-augustus-gene-0.2;maker-scaffold04277-augustus-gene-0.8;maker-scaffold01060-snap-gene-0.26;maker-scaffold10482-snap-gene-0.4;maker-scaffold01152-snap-gene-0.15;maker-scaffold11779-augustus-gene-0.3;maker-scaffold05469-augustus-gene-0.6;maker-scaffold05305-snap-gene-0.19;augustus_masked-scaffol…
Linoleic acid metabolism	21	0.279994	0.67903	ko00591	maker-scaffold11101-augustus-gene-0.3;augustus_masked-scaffold04911-abinit-gene-0.0;augustus_masked-scaffold14657-abinit-gene-0.0;maker-scaffold36410-augustus-gene-0.1;augustus_masked-scaffold09950-abinit-gene-0.0;maker-scaffold00210-snap-gene-1.25;maker-scaffold09615-augustus-gene-0.12;augustus_masked-scaffold05656-abinit-gene-0.6;augustus_masked-scaffold01815-abinit-gene-0.4;snap_masked-scaffol…
Thiamine metabolism	10	0.283662	0.67903	ko00730	maker-scaffold10010-augustus-gene-0.3;snap_masked-scaffold02353-abinit-gene-0.25;maker-scaffold00806-snap-gene-0.50;augustus_masked-scaffold05298-abinit-gene-0.4;snap_masked-scaffold02216-abinit-gene-0.8;augustus_masked-scaffold37328-abinit-gene-0.0;maker-scaffold02096-augustus-gene-0.22;maker-scaffold13676-snap-gene-0.5;augustus_masked-scaffold20191-abinit-gene-0.0;maker-scaffold01897-augustus-g…
Vancomycin resistance	2	0.283774	0.67903	ko01502	maker-scaffold00247-augustus-gene-0.31;maker-scaffold00247-augustus-gene-0.30
Phosphatidylinositol signaling system	38	0.342881	0.806072	ko04070	maker-scaffold00426-snap-gene-0.42;maker-scaffold00017-augustus-gene-1.60;snap_masked-scaffold00636-abinit-gene-0.30;maker-scaffold00960-snap-gene-0.44;augustus_masked-scaffold20787-abinit-gene-0.1;augustus_masked-scaffold06115-abinit-gene-0.0;snap_masked-scaffold00960-abinit-gene-0.18;maker-scaffold03663-augustus-gene-0.20;maker-scaffold01190-snap-gene-0.31;maker-scaffold00130-augustus-gene-0.26…
Cysteine and methionine metabolism	64	0.365706	0.844907	ko00270	maker-scaffold29818-augustus-gene-0.2;maker-scaffold05006-augustus-gene-0.18;maker-scaffold07091-augustus-gene-0.7;augustus_masked-scaffold01426-abinit-gene-0.10;augustus_masked-scaffold00669-abinit-gene-0.4;maker-scaffold12039-augustus-gene-0.8;maker-scaffold04794-snap-gene-0.16;augustus_masked-scaffold00192-abinit-gene-0.5;augustus_masked-scaffold07478-abinit-gene-0.3;maker-scaffold04711-august…
Glycine, serine and threonine metabolism	47	0.44367	1	ko00260	augustus_masked-scaffold16921-abinit-gene-0.0;maker-scaffold04605-augustus-gene-0.14;maker-scaffold00555-augustus-gene-0.35;maker-scaffold04794-snap-gene-0.16;maker-scaffold33575-augustus-gene-0.2;augustus_masked-scaffold18601-abinit-gene-0.2;maker-scaffold17290-snap-gene-0.3;maker-scaffold02060-snap-gene-0.38;maker-scaffold07980-snap-gene-0.16;maker-scaffold24997-snap-gene-0.3;augustus_masked-sc…
Other glycan degradation	38	0.461863	1	ko00511	augustus_masked-scaffold06837-abinit-gene-0.2;maker-scaffold03477-augustus-gene-0.12;maker-scaffold03873-augustus-gene-0.23;maker-scaffold11775-augustus-gene-0.2;maker-scaffold10042-snap-gene-0.12;maker-scaffold04277-augustus-gene-0.8;maker-scaffold01060-snap-gene-0.26;maker-scaffold10482-snap-gene-0.4;maker-scaffold07339-augustus-gene-0.7;maker-scaffold04398-snap-gene-0.22;maker-scaffold04398-au…
Vitamin B6 metabolism	13	0.470962	1	ko00750	snap_masked-scaffold00526-abinit-gene-0.24;maker-scaffold02864-snap-gene-0.26;maker-scaffold07217-augustus-gene-0.12;maker-scaffold00042-augustus-gene-2.17;maker-scaffold09427-snap-gene-0.8;maker-scaffold01863-snap-gene-0.21;maker-scaffold15411-snap-gene-0.4;augustus_masked-scaffold08917-abinit-gene-0.2;maker-scaffold00526-augustus-gene-0.39;maker-scaffold00593-augustus-gene-0.48;maker-scaffold00…
Synthesis and degradation of ketone bodies	3	0.512992	1	ko00072	maker-scaffold01659-snap-gene-0.26;maker-scaffold09525-augustus-gene-0.7;maker-scaffold00954-snap-gene-0.34
Other types of O-glycan biosynthesis	11	0.528549	1	ko00514	maker-scaffold00882-augustus-gene-0.38;maker-scaffold17170-augustus-gene-0.3;augustus_masked-scaffold00193-abinit-gene-0.0;maker-scaffold03002-augustus-gene-0.10;snap_masked-scaffold13533-abinit-gene-0.4;snap_masked-scaffold00961-abinit-gene-0.13;maker-scaffold22146-augustus-gene-0.6;maker-scaffold09046-augustus-gene-0.3;snap_masked-scaffold24978-abinit-gene-0.2;maker-scaffold03003-augustus-gene-…
Fatty acid degradation	26	0.54148	1	ko00071	maker-scaffold01115-augustus-gene-0.38;maker-scaffold30208-snap-gene-0.3;maker-scaffold13624-augustus-gene-0.2;maker-scaffold03228-augustus-gene-0.18;maker-scaffold03548-augustus-gene-0.14;augustus_masked-scaffold12825-abinit-gene-0.2;augustus_masked-scaffold20957-abinit-gene-0.0;maker-scaffold05624-augustus-gene-0.10;maker-scaffold00561-snap-gene-0.57;augustus_masked-scaffold10014-abinit-gene-0.…
Diterpenoid biosynthesis	44	0.542064	1	ko00904	maker-scaffold02930-snap-gene-0.13;maker-scaffold03154-snap-gene-0.18;maker-scaffold18991-snap-gene-0.4;augustus_masked-scaffold03520-abinit-gene-0.9;augustus_masked-scaffold32682-abinit-gene-0.0;maker-scaffold02448-snap-gene-0.26;maker-scaffold04739-augustus-gene-0.9;maker-scaffold04742-snap-gene-0.23;maker-scaffold03024-snap-gene-0.24;maker-scaffold06799-augustus-gene-0.22;maker-scaffold00293-a…
Galactose metabolism	48	0.588426	1	ko00052	maker-scaffold02933-snap-gene-0.14;maker-scaffold12543-snap-gene-0.4;maker-scaffold00637-augustus-gene-0.46;maker-scaffold03477-augustus-gene-0.12;maker-scaffold10301-snap-gene-0.7;maker-scaffold15246-augustus-gene-0.5;maker-scaffold11775-augustus-gene-0.2;augustus_masked-scaffold23993-abinit-gene-0.0;maker-scaffold06186-augustus-gene-0.14;maker-scaffold06048-snap-gene-0.8;maker-scaffold12486-aug…
Carbon fixation in photosynthetic organisms	34	0.609008	1	ko00710	augustus_masked-scaffold07750-abinit-gene-0.3;augustus_masked-scaffold02868-abinit-gene-0.2;maker-scaffold13569-augustus-gene-0.9;augustus_masked-scaffold01807-abinit-gene-0.6;maker-scaffold14544-augustus-gene-0.5;maker-scaffold03772-augustus-gene-0.16;maker-scaffold14797-snap-gene-0.7;maker-scaffold16437-snap-gene-0.5;augustus_masked-scaffold03012-abinit-gene-0.4;maker-scaffold04172-snap-gene-0.…
Valine, leucine and isoleucine degradation	31	0.622216	1	ko00280	snap_masked-scaffold02356-abinit-gene-0.14;maker-scaffold02377-augustus-gene-0.17;maker-scaffold30208-snap-gene-0.3;maker-scaffold04069-snap-gene-0.17;maker-scaffold15885-snap-gene-0.5;maker-scaffold13397-snap-gene-0.8;maker-scaffold01659-snap-gene-0.26;maker-scaffold03228-augustus-gene-0.18;maker-scaffold24997-snap-gene-0.3;augustus_masked-scaffold12825-abinit-gene-0.2;maker-scaffold02652-snap-g…
Brassinosteroid biosynthesis	10	0.633169	1	ko00905	maker-scaffold07487-augustus-gene-0.18;maker-scaffold00314-snap-gene-0.39;maker-scaffold16754-augustus-gene-0.6;maker-scaffold08911-snap-gene-0.12;maker-scaffold15993-snap-gene-0.11;maker-scaffold11029-augustus-gene-0.3;maker-scaffold24764-snap-gene-0.3;maker-scaffold07408-augustus-gene-0.7;maker-scaffold03919-snap-gene-0.26;augustus_masked-scaffold07111-abinit-gene-0.3
Biosynthesis of unsaturated fatty acids	14	0.637232	1	ko01040	augustus_masked-scaffold05093-abinit-gene-0.7;augustus_masked-scaffold03904-abinit-gene-0.4;maker-scaffold05556-augustus-gene-0.12;maker-scaffold00321-augustus-gene-1.10;maker-scaffold06087-snap-gene-0.8;maker-scaffold07955-augustus-gene-0.13;maker-scaffold01926-snap-gene-0.31;maker-scaffold02983-snap-gene-0.20;maker-scaffold01659-snap-gene-0.27;snap_masked-scaffold04275-abinit-gene-0.5;maker-sca…
Arachidonic acid metabolism	14	0.637232	1	ko00590	maker-scaffold00469-augustus-gene-0.37;augustus_masked-scaffold14657-abinit-gene-0.0;augustus_masked-scaffold08414-abinit-gene-0.1;maker-scaffold11933-augustus-gene-0.2;maker-scaffold16370-snap-gene-0.4;maker-scaffold03993-snap-gene-0.23;maker-scaffold06950-augustus-gene-0.11;augustus_masked-scaffold06687-abinit-gene-0.1;maker-scaffold07217-augustus-gene-0.10;maker-scaffold00835-augustus-gene-0.3…
Carotenoid biosynthesis	36	0.650976	1	ko00906	augustus_masked-scaffold08534-abinit-gene-0.1;maker-scaffold01893-snap-gene-0.37;maker-scaffold01561-snap-gene-0.31;maker-scaffold04742-snap-gene-0.23;snap_masked-scaffold05377-abinit-gene-0.12;maker-scaffold00018-augustus-gene-2.27;snap_masked-scaffold04970-abinit-gene-0.9;maker-scaffold00643-augustus-gene-1.15;maker-scaffold02719-augustus-gene-0.24;maker-scaffold22762-snap-gene-0.5;maker-scaffo…
Metabolic pathways	1557	0.674918	1	ko01100	snap_masked-scaffold02766-abinit-gene-0.16;maker-scaffold04064-snap-gene-0.27;maker-scaffold29818-augustus-gene-0.2;augustus_masked-scaffold06308-abinit-gene-0.3;augustus_masked-scaffold08534-abinit-gene-0.1;augustus_masked-scaffold00332-abinit-gene-0.15;maker-scaffold01299-snap-gene-0.28;maker-scaffold01331-snap-gene-0.36;maker-scaffold29153-snap-gene-0.4;maker-scaffold05006-augustus-gene-0.18;m…
0-augustus-gene-0.11;augustus_masked-scaffold15675-abinit-gene-0.0;augustus_masked-scaffold20447-abinit-gene-0.0;maker-scaffold16537-augustus-gene-0.8;augustus_masked-scaffold15354-abinit-gene-0.1;maker-scaffold01858-snap-gene-0.31;maker-scaffold29441-augustus-gene-0.3;augustus_masked-scaffold03925-abinit-gene-0.3;augustus_masked-scaffold12222-abinit-gene-0.0;augustus_masked-scaffold18183-abinit-…	K01681+K00512+K05933+K03021+K09838+K01228+K01062+K07408+K00083+K01760+K00963+K00276+K04628+K00430+K00939+K16055+K11517+K16904+K00010+K00517+K15730+K09753+K16190+K03006+K01807+K08099+K01193+K00225+K01611+K01662+K15919+K00558+K00620+K01626+K02328+K07437+K12664+K01488+K13065+K14156+K00660+K01176+K00001+K00008+K08915+K01723+K01183+K01188+K00830+K02685+K01051+K01657+K10960+K02261+K00423+K00928+K01648+…
Photosynthesis - antenna proteins	4	0.691247	1	ko00196	maker-scaffold07075-augustus-gene-0.8;maker-scaffold05409-augustus-gene-0.15;maker-scaffold14861-augustus-gene-0.6;maker-scaffold00010-augustus-gene-0.35
Glycolysis / Gluconeogenesis	58	0.697366	1	ko00010	maker-scaffold01115-augustus-gene-0.38;maker-scaffold00637-augustus-gene-0.46;maker-scaffold30208-snap-gene-0.3;augustus_masked-scaffold01807-abinit-gene-0.6;maker-scaffold04063-augustus-gene-0.21;maker-scaffold01003-augustus-gene-0.44;maker-scaffold13624-augustus-gene-0.2;maker-scaffold14797-snap-gene-0.7;maker-scaffold16437-snap-gene-0.5;augustus_masked-scaffold03012-abinit-gene-0.4;maker-scaff…
beta-Alanine metabolism	33	0.700986	1	ko00410	augustus_masked-scaffold16921-abinit-gene-0.0;maker-scaffold30208-snap-gene-0.3;maker-scaffold33575-augustus-gene-0.2;maker-scaffold00222-augustus-gene-0.56;augustus_masked-scaffold18601-abinit-gene-0.2;maker-scaffold13397-snap-gene-0.8;maker-scaffold04259-augustus-gene-0.15;maker-scaffold03228-augustus-gene-0.18;snap_masked-scaffold11192-abinit-gene-0.2;augustus_masked-scaffold12825-abinit-gene-…
RNA polymerase	62	0.714885	1	ko03020	augustus_masked-scaffold06308-abinit-gene-0.3;maker-scaffold00708-augustus-gene-0.38;augustus_masked-scaffold03244-abinit-gene-0.3;maker-scaffold12465-snap-gene-0.6;maker-scaffold04296-snap-gene-0.20;augustus_masked-scaffold01640-abinit-gene-0.1;maker-scaffold01194-augustus-gene-0.43;maker-scaffold05746-augustus-gene-0.9;augustus_masked-scaffold28235-abinit-gene-0.0;snap_masked-scaffold04212-abin…
Proteasome	30	0.716692	1	ko03050	maker-scaffold07437-augustus-gene-0.10;maker-scaffold05773-snap-gene-0.12;maker-scaffold02087-augustus-gene-0.12;augustus_masked-scaffold06915-abinit-gene-0.1;augustus_masked-scaffold01275-abinit-gene-0.4;maker-scaffold02207-augustus-gene-0.24;maker-scaffold05263-snap-gene-0.23;maker-scaffold17118-snap-gene-0.3;maker-scaffold15486-augustus-gene-0.3;snap_masked-scaffold35737-abinit-gene-0.1;snap_m…
Inositol phosphate metabolism	34	0.718849	1	ko00562	maker-scaffold03068-augustus-gene-0.12;maker-scaffold00426-snap-gene-0.42;maker-scaffold00580-snap-gene-0.32;augustus_masked-scaffold01090-abinit-gene-0.1;augustus_masked-scaffold03570-abinit-gene-0.4;snap_masked-scaffold00636-abinit-gene-0.30;maker-scaffold00960-snap-gene-0.44;augustus_masked-scaffold20787-abinit-gene-0.1;snap_masked-scaffold00960-abinit-gene-0.18;maker-scaffold03663-augustus-ge…
Pantothenate and CoA biosynthesis	11	0.725519	1	ko00770	maker-scaffold00345-augustus-gene-0.33;maker-scaffold00222-augustus-gene-0.56;maker-scaffold15885-snap-gene-0.5;maker-scaffold01356-augustus-gene-0.31;maker-scaffold05679-snap-gene-0.16;maker-scaffold07630-augustus-gene-0.11;maker-scaffold01763-snap-gene-0.34;maker-scaffold14145-snap-gene-0.8;maker-scaffold00774-augustus-gene-0.47;maker-scaffold02762-augustus-gene-0.21;maker-scaffold10161-augustu…
Sulfur relay system	4	0.736645	1	ko04122	maker-scaffold00985-snap-gene-0.44;maker-scaffold03218-snap-gene-0.22;augustus_masked-scaffold05298-abinit-gene-0.4;maker-scaffold00933-augustus-gene-0.37
Cyanoamino acid metabolism	114	0.752871	1	ko00460	augustus_masked-scaffold16282-abinit-gene-0.0;maker-scaffold05401-augustus-gene-0.19;maker-scaffold11065-augustus-gene-0.6;maker-scaffold03608-snap-gene-0.25;maker-scaffold19321-augustus-gene-0.2;augustus_masked-scaffold11798-abinit-gene-0.1;maker-scaffold01283-augustus-gene-0.22;augustus_masked-scaffold01862-abinit-gene-0.2;snap_masked-scaffold06648-abinit-gene-0.5;snap_masked-scaffold03542-abin…
Propanoate metabolism	20	0.793225	1	ko00640	maker-scaffold04063-augustus-gene-0.21;maker-scaffold04069-snap-gene-0.17;maker-scaffold00456-snap-gene-1.10;maker-scaffold13397-snap-gene-0.8;maker-scaffold12226-augustus-gene-0.8;augustus_masked-scaffold02422-abinit-gene-0.7;augustus_masked-scaffold10014-abinit-gene-0.0;maker-scaffold22212-snap-gene-0.4;maker-scaffold04044-snap-gene-0.23;maker-scaffold09525-augustus-gene-0.7;maker-scaffold01410…
Fructose and mannose metabolism	31	0.796707	1	ko00051	maker-scaffold00229-augustus-gene-0.44;maker-scaffold00637-augustus-gene-0.46;maker-scaffold01386-augustus-gene-0.46;augustus_masked-scaffold27621-abinit-gene-0.0;augustus_masked-scaffold23993-abinit-gene-0.0;maker-scaffold14797-snap-gene-0.7;augustus_masked-scaffold03012-abinit-gene-0.4;maker-scaffold06773-augustus-gene-0.11;maker-scaffold01982-augustus-gene-0.21;augustus_masked-scaffold23366-ab…
Alanine, aspartate and glutamate metabolism	22	0.806546	1	ko00250	maker-scaffold00555-augustus-gene-0.35;maker-scaffold04807-augustus-gene-0.11;maker-scaffold04530-snap-gene-0.15;augustus_masked-scaffold07819-abinit-gene-0.4;maker-scaffold21407-snap-gene-0.2;maker-scaffold17290-snap-gene-0.3;maker-scaffold04259-augustus-gene-0.15;maker-scaffold03337-augustus-gene-0.13;maker-scaffold24997-snap-gene-0.3;snap_masked-scaffold09970-abinit-gene-0.6;maker-scaffold0149…
Histidine metabolism	13	0.831731	1	ko00340	maker-scaffold30208-snap-gene-0.3;maker-scaffold03228-augustus-gene-0.18;augustus_masked-scaffold12825-abinit-gene-0.2;snap_masked-scaffold05916-abinit-gene-0.6;maker-scaffold05065-snap-gene-0.13;maker-scaffold01615-augustus-gene-0.42;maker-scaffold00263-augustus-gene-0.30;maker-scaffold02489-snap-gene-0.28;maker-scaffold20414-snap-gene-0.2;maker-scaffold00661-snap-gene-0.43;maker-scaffold03387-s…
Butanoate metabolism	10	0.847775	1	ko00650	augustus_masked-scaffold01883-abinit-gene-0.5;maker-scaffold00345-augustus-gene-0.33;maker-scaffold10058-augustus-gene-0.8;augustus_masked-scaffold19650-abinit-gene-0.0;maker-scaffold04259-augustus-gene-0.15;maker-scaffold01659-snap-gene-0.26;maker-scaffold09525-augustus-gene-0.7;maker-scaffold00954-snap-gene-0.34;maker-scaffold25900-snap-gene-0.2;maker-scaffold11365-augustus-gene-0.5
Regulation of autophagy	40	0.860709	1	ko04140	augustus_masked-scaffold05381-abinit-gene-0.0;augustus_masked-scaffold02734-abinit-gene-0.0;maker-scaffold29547-snap-gene-0.4;maker-scaffold00392-snap-gene-1.27;maker-scaffold01404-augustus-gene-0.40;augustus_masked-scaffold00184-abinit-gene-0.1;augustus_masked-scaffold00334-abinit-gene-1.7;maker-scaffold10030-augustus-gene-0.6;augustus_masked-scaffold16382-abinit-gene-0.0;maker-scaffold00048-aug…
Starch and sucrose metabolism	270	0.875117	1	ko00500	maker-scaffold02933-snap-gene-0.14;maker-scaffold02765-snap-gene-0.17;maker-scaffold10242-snap-gene-0.8;maker-scaffold12543-snap-gene-0.4;snap_masked-scaffold12265-abinit-gene-0.11;maker-scaffold06194-snap-gene-0.15;maker-scaffold11065-augustus-gene-0.6;augustus_masked-scaffold01730-abinit-gene-0.13;maker-scaffold03608-snap-gene-0.25;maker-scaffold11324-snap-gene-0.10;maker-scaffold19321-augustus…
Carbon metabolism	124	0.896319	1	ko01200	snap_masked-scaffold02766-abinit-gene-0.16;maker-scaffold21928-augustus-gene-0.3;augustus_masked-scaffold07750-abinit-gene-0.3;maker-scaffold04605-augustus-gene-0.14;augustus_masked-scaffold02868-abinit-gene-0.2;maker-scaffold00555-augustus-gene-0.35;maker-scaffold21478-augustus-gene-0.2;maker-scaffold03414-augustus-gene-0.28;maker-scaffold02011-augustus-gene-0.29;maker-scaffold13569-augustus-gen…
Pentose and glucuronate interconversions	101	0.909984	1	ko00040	maker-scaffold02933-snap-gene-0.14;maker-scaffold11351-snap-gene-0.3;augustus_masked-scaffold38173-abinit-gene-0.0;maker-scaffold00229-augustus-gene-0.44;maker-scaffold11324-snap-gene-0.10;maker-scaffold00636-snap-gene-0.39;maker-scaffold01283-augustus-gene-0.22;maker-scaffold30208-snap-gene-0.3;maker-scaffold39913-augustus-gene-0.2;augustus_masked-scaffold04704-abinit-gene-0.3;maker-scaffold0354…
Lipoic acid metabolism	1	0.912957	1	ko00785	augustus_masked-scaffold19069-abinit-gene-0.0
Glycosylphosphatidylinositol(GPI)-anchor biosynthesis	11	0.915683	1	ko00563	augustus_masked-scaffold00416-abinit-gene-0.3;maker-scaffold17802-snap-gene-0.3;snap_masked-scaffold01279-abinit-gene-0.26;maker-scaffold05014-augustus-gene-0.16;maker-scaffold07768-snap-gene-0.6;maker-scaffold13524-augustus-gene-0.4;maker-scaffold01691-augustus-gene-0.15;maker-scaffold00416-snap-gene-0.31;augustus_masked-scaffold00563-abinit-gene-1.1;maker-scaffold00085-augustus-gene-1.41;maker-…
Riboflavin metabolism	2	0.916377	1	ko00740	maker-scaffold01011-augustus-gene-0.41;augustus_masked-scaffold00870-abinit-gene-0.4
Ubiquitin mediated proteolysis	98	0.919133	1	ko04120	augustus_masked-scaffold00485-abinit-gene-0.0;augustus_masked-scaffold05381-abinit-gene-0.0;maker-scaffold14256-snap-gene-0.3;maker-scaffold02265-augustus-gene-0.21;augustus_masked-scaffold16418-abinit-gene-0.1;maker-scaffold04895-augustus-gene-0.20;augustus_masked-scaffold00498-abinit-gene-0.4;maker-scaffold19390-augustus-gene-0.2;maker-scaffold01035-augustus-gene-0.31;maker-scaffold07119-snap-g…
Valine, leucine and isoleucine biosynthesis	7	0.919213	1	ko00290	maker-scaffold00345-augustus-gene-0.33;maker-scaffold15885-snap-gene-0.5;maker-scaffold07630-augustus-gene-0.11;maker-scaffold01763-snap-gene-0.34;maker-scaffold14145-snap-gene-0.8;maker-scaffold01379-snap-gene-0.48;maker-scaffold02762-augustus-gene-0.21
2-Oxocarboxylic acid metabolism	42	0.927155	1	ko01210	snap_masked-scaffold02766-abinit-gene-0.16;snap_masked-scaffold18943-abinit-gene-0.1;maker-scaffold04794-snap-gene-0.16;augustus_masked-scaffold18740-abinit-gene-0.1;maker-scaffold02011-augustus-gene-0.29;maker-scaffold08605-augustus-gene-0.8;maker-scaffold00345-augustus-gene-0.33;maker-scaffold15885-snap-gene-0.5;maker-scaffold17290-snap-gene-0.3;maker-scaffold02060-snap-gene-0.38;augustus_maske…
SNARE interactions in vesicular transport	13	0.935315	1	ko04130	augustus_masked-scaffold05074-abinit-gene-0.1;maker-scaffold00394-snap-gene-1.27;maker-scaffold05593-snap-gene-0.21;snap_masked-scaffold10665-abinit-gene-0.8;snap_masked-scaffold12800-abinit-gene-0.3;maker-scaffold01386-augustus-gene-0.47;augustus_masked-scaffold00890-abinit-gene-0.10;augustus_masked-scaffold10665-abinit-gene-0.0;maker-scaffold00884-augustus-gene-0.32;maker-scaffold00284-augustus…
Biosynthesis of amino acids	123	0.935487	1	ko01230	snap_masked-scaffold02766-abinit-gene-0.16;maker-scaffold05006-augustus-gene-0.18;augustus_masked-scaffold07750-abinit-gene-0.3;snap_masked-scaffold18943-abinit-gene-0.1;maker-scaffold01241-augustus-gene-0.35;augustus_masked-scaffold02868-abinit-gene-0.2;maker-scaffold04428-snap-gene-0.17;maker-scaffold04794-snap-gene-0.16;maker-scaffold01335-augustus-gene-0.51;maker-scaffold02011-augustus-gene-0…
C5-Branched dibasic acid metabolism	2	0.949182	1	ko00660	maker-scaffold00345-augustus-gene-0.33;maker-scaffold01379-snap-gene-0.48
Phenylalanine, tyrosine and tryptophan biosynthesis	25	0.949554	1	ko00400	maker-scaffold01241-augustus-gene-0.35;maker-scaffold04428-snap-gene-0.17;maker-scaffold01335-augustus-gene-0.51;maker-scaffold03160-snap-gene-0.28;augustus_masked-scaffold04948-abinit-gene-0.0;maker-scaffold00601-augustus-gene-0.24;maker-scaffold00850-snap-gene-0.50;maker-scaffold03171-augustus-gene-0.22;maker-scaffold03532-snap-gene-0.21;maker-scaffold12512-augustus-gene-0.9;snap_masked-scaffol…
Folate biosynthesis	7	0.950633	1	ko00790	augustus_masked-scaffold18873-abinit-gene-0.1;maker-scaffold00985-snap-gene-0.44;maker-scaffold21703-snap-gene-0.4;maker-scaffold01763-snap-gene-0.34;maker-scaffold04172-augustus-gene-0.12;maker-scaffold05202-snap-gene-0.11;maker-scaffold01846-snap-gene-0.50
Amino sugar and nucleotide sugar metabolism	101	0.953126	1	ko00520	maker-scaffold02933-snap-gene-0.14;maker-scaffold11351-snap-gene-0.3;augustus_masked-scaffold02072-abinit-gene-0.10;maker-scaffold06194-snap-gene-0.15;maker-scaffold03953-snap-gene-0.15;maker-scaffold05282-augustus-gene-0.19;maker-scaffold07271-snap-gene-0.9;snap_masked-scaffold36046-abinit-gene-0.1;maker-scaffold04339-snap-gene-0.22;augustus_masked-scaffold06837-abinit-gene-0.2;maker-scaffold013…
Tryptophan metabolism	71	0.955573	1	ko00380	maker-scaffold01331-snap-gene-0.36;snap_masked-scaffold38681-abinit-gene-0.1;augustus_masked-scaffold29206-abinit-gene-0.0;maker-scaffold02971-augustus-gene-0.16;augustus_masked-scaffold18740-abinit-gene-0.1;snap_masked-scaffold00438-abinit-gene-0.41;maker-scaffold30208-snap-gene-0.3;maker-scaffold22270-augustus-gene-0.2;maker-scaffold06448-snap-gene-0.16;maker-scaffold02649-snap-gene-0.17;august…
Nicotinate and nicotinamide metabolism	10	0.956004	1	ko00760	maker-scaffold03391-augustus-gene-0.22;maker-scaffold04980-augustus-gene-0.6;maker-scaffold00856-augustus-gene-0.33;maker-scaffold13601-snap-gene-0.5;maker-scaffold13257-augustus-gene-0.12;augustus_masked-scaffold05304-abinit-gene-0.5;maker-scaffold03463-augustus-gene-0.17;maker-scaffold03746-augustus-gene-0.15;maker-scaffold00814-snap-gene-0.37;maker-scaffold00590-snap-gene-0.39
Glycerophospholipid metabolism	37	0.95622	1	ko00564	maker-scaffold00074-snap-gene-1.41;augustus_masked-scaffold01090-abinit-gene-0.1;maker-scaffold31057-snap-gene-0.3;maker-scaffold07471-snap-gene-0.15;augustus_masked-scaffold14657-abinit-gene-0.0;maker-scaffold09609-augustus-gene-0.16;augustus_masked-scaffold07947-abinit-gene-0.4;maker-scaffold04119-augustus-gene-0.15;maker-scaffold03199-augustus-gene-0.21;maker-scaffold00047-augustus-gene-1.34;a…
Protein export	17	0.96113	1	ko03060	maker-scaffold27873-augustus-gene-0.3;maker-scaffold03404-snap-gene-0.37;maker-scaffold06098-augustus-gene-0.9;maker-scaffold03171-augustus-gene-0.22;augustus_masked-scaffold00305-abinit-gene-1.1;maker-scaffold08510-snap-gene-0.17;maker-scaffold03761-snap-gene-0.22;augustus_masked-scaffold12111-abinit-gene-0.1;maker-scaffold03998-snap-gene-0.16;augustus_masked-scaffold38594-abinit-gene-0.0;maker-…
mRNA surveillance pathway	108	0.961726	1	ko03015	maker-scaffold07455-augustus-gene-0.9;snap_masked-scaffold01746-abinit-gene-0.11;maker-scaffold03608-snap-gene-0.25;augustus_masked-scaffold19564-abinit-gene-0.0;maker-scaffold02525-snap-gene-0.18;augustus_masked-scaffold11181-abinit-gene-0.2;augustus_masked-scaffold11798-abinit-gene-0.1;maker-scaffold04981-augustus-gene-0.2;maker-scaffold04261-snap-gene-0.11;maker-scaffold02959-augustus-gene-0.1…
Lysine degradation	19	0.965692	1	ko00310	maker-scaffold30208-snap-gene-0.3;maker-scaffold04960-snap-gene-0.24;maker-scaffold07377-snap-gene-0.17;maker-scaffold07849-augustus-gene-0.9;maker-scaffold00082-augustus-gene-0.34;maker-scaffold06327-augustus-gene-0.9;maker-scaffold03228-augustus-gene-0.18;maker-scaffold04831-augustus-gene-0.25;augustus_masked-scaffold12825-abinit-gene-0.2;snap_masked-scaffold03409-abinit-gene-0.10;snap_masked-s…
Taurine and hypotaurine metabolism	3	0.970541	1	ko00430	maker-scaffold04259-augustus-gene-0.15;maker-scaffold07860-augustus-gene-0.8;maker-scaffold11365-augustus-gene-0.5
One carbon pool by folate	6	0.970809	1	ko00670	maker-scaffold06466-augustus-gene-0.15;snap_masked-scaffold00022-abinit-gene-0.22;maker-scaffold19998-augustus-gene-0.3;augustus_masked-scaffold18183-abinit-gene-0.1;augustus_masked-scaffold08802-abinit-gene-0.0;augustus_masked-scaffold09208-abinit-gene-0.5
Purine metabolism	124	0.980751	1	ko00230	augustus_masked-scaffold06308-abinit-gene-0.3;maker-scaffold05335-augustus-gene-0.14;maker-scaffold00708-augustus-gene-0.38;augustus_masked-scaffold02598-abinit-gene-0.6;maker-scaffold31368-augustus-gene-0.1;maker-scaffold07874-snap-gene-0.16;maker-scaffold15108-augustus-gene-0.10;augustus_masked-scaffold03244-abinit-gene-0.3;maker-scaffold12465-snap-gene-0.6;maker-scaffold04296-snap-gene-0.20;au…
Pyruvate metabolism	38	0.980754	1	ko00620	maker-scaffold30208-snap-gene-0.3;augustus_masked-scaffold01807-abinit-gene-0.6;maker-scaffold04063-augustus-gene-0.21;maker-scaffold01606-snap-gene-0.30;maker-scaffold00456-snap-gene-1.10;maker-scaffold12226-augustus-gene-0.8;maker-scaffold03228-augustus-gene-0.18;augustus_masked-scaffold02422-abinit-gene-0.7;maker-scaffold00030-snap-gene-2.13;maker-scaffold10673-augustus-gene-0.11;augustus_mask…
Arginine biosynthesis	19	0.985946	1	ko00220	snap_masked-scaffold18943-abinit-gene-0.1;maker-scaffold04807-augustus-gene-0.11;maker-scaffold17290-snap-gene-0.3;maker-scaffold03337-augustus-gene-0.13;maker-scaffold00087-augustus-gene-0.43;maker-scaffold15671-snap-gene-0.4;maker-scaffold05649-augustus-gene-0.12;maker-scaffold13599-augustus-gene-0.2;augustus_masked-scaffold15354-abinit-gene-0.1;maker-scaffold02397-snap-gene-0.31;maker-scaffold…
Photosynthesis	19	0.987709	1	ko00195	maker-scaffold00289-augustus-gene-1.15;maker-scaffold00692-snap-gene-0.33;maker-scaffold00569-augustus-gene-1.13;maker-scaffold10425-snap-gene-0.9;maker-scaffold01015-augustus-gene-0.36;maker-scaffold02959-augustus-gene-0.16;augustus_masked-scaffold12254-abinit-gene-0.0;maker-scaffold02824-augustus-gene-0.22;maker-scaffold01186-snap-gene-0.43;maker-scaffold07848-augustus-gene-0.8;maker-scaffold02…
Tyrosine metabolism	35	0.994828	1	ko00350	augustus_masked-scaffold16921-abinit-gene-0.0;maker-scaffold01115-augustus-gene-0.38;augustus_masked-scaffold00575-abinit-gene-0.0;maker-scaffold33575-augustus-gene-0.2;augustus_masked-scaffold02300-abinit-gene-0.11;augustus_masked-scaffold18601-abinit-gene-0.2;maker-scaffold13624-augustus-gene-0.2;maker-scaffold03548-augustus-gene-0.14;snap_masked-scaffold11192-abinit-gene-0.2;maker-scaffold0275…
Tropane, piperidine and pyridine alkaloid biosynthesis	24	0.995639	1	ko00960	augustus_masked-scaffold16921-abinit-gene-0.0;maker-scaffold00194-augustus-gene-1.24;maker-scaffold33575-augustus-gene-0.2;augustus_masked-scaffold18601-abinit-gene-0.2;maker-scaffold20990-augustus-gene-0.3;augustus_masked-scaffold02119-abinit-gene-0.5;snap_masked-scaffold11192-abinit-gene-0.2;maker-scaffold19190-augustus-gene-0.6;maker-scaffold11797-augustus-gene-0.7;augustus_masked-scaffold0010…
RNA degradation	97	0.995858	1	ko03018	maker-scaffold05513-snap-gene-0.19;maker-scaffold07459-augustus-gene-0.8;maker-scaffold00637-augustus-gene-0.46;maker-scaffold04981-augustus-gene-0.2;maker-scaffold02959-augustus-gene-0.14;augustus_masked-scaffold00498-abinit-gene-0.4;augustus_masked-scaffold00496-abinit-gene-0.8;maker-scaffold00507-snap-gene-0.43;maker-scaffold02341-snap-gene-0.22;maker-scaffold01747-snap-gene-0.37;maker-scaffol…
Citrate cycle (TCA cycle)	21	0.996764	1	ko00020	snap_masked-scaffold02766-abinit-gene-0.16;augustus_masked-scaffold12799-abinit-gene-0.2;maker-scaffold02011-augustus-gene-0.29;augustus_masked-scaffold01807-abinit-gene-0.6;maker-scaffold08605-augustus-gene-0.8;maker-scaffold07849-augustus-gene-0.9;maker-scaffold00030-snap-gene-2.13;maker-scaffold10673-augustus-gene-0.11;augustus_masked-scaffold06383-abinit-gene-0.0;augustus_masked-scaffold12799…
Ubiquinone and other terpenoid-quinone biosynthesis	34	0.996973	1	ko00130	augustus_masked-scaffold08527-abinit-gene-0.0;snap_masked-scaffold01551-abinit-gene-0.26;maker-scaffold01267-snap-gene-0.38;maker-scaffold23871-snap-gene-0.2;maker-scaffold05586-augustus-gene-0.8;augustus_masked-scaffold20211-abinit-gene-0.1;maker-scaffold16370-snap-gene-0.4;maker-scaffold00394-augustus-gene-0.35;maker-scaffold02344-augustus-gene-0.16;snap_masked-scaffold37449-abinit-gene-0.1;mak…
Sulfur metabolism	14	0.997284	1	ko00920	maker-scaffold30208-snap-gene-0.3;augustus_masked-scaffold07478-abinit-gene-0.3;snap_masked-scaffold35087-abinit-gene-0.1;maker-scaffold00651-snap-gene-0.49;maker-scaffold00016-augustus-gene-1.26;maker-scaffold00896-snap-gene-0.32;maker-scaffold00651-augustus-gene-0.45;maker-scaffold09226-snap-gene-0.15;maker-scaffold21893-augustus-gene-0.5;augustus_masked-scaffold00818-abinit-gene-0.19;augustus_…
N-Glycan biosynthesis	17	0.998591	1	ko00510	augustus_masked-scaffold00332-abinit-gene-0.15;maker-scaffold01094-augustus-gene-0.32;maker-scaffold01620-augustus-gene-0.22;augustus_masked-scaffold13091-abinit-gene-0.2;maker-scaffold02087-snap-gene-0.15;maker-scaffold05490-augustus-gene-0.13;augustus_masked-scaffold03336-abinit-gene-0.0;augustus_masked-scaffold00508-abinit-gene-0.1;maker-scaffold00333-snap-gene-0.31;augustus_masked-scaffold005…
Phenylalanine metabolism	47	0.998945	1	ko00360	augustus_masked-scaffold16921-abinit-gene-0.0;snap_masked-scaffold00438-abinit-gene-0.41;augustus_masked-scaffold08527-abinit-gene-0.0;augustus_masked-scaffold01883-abinit-gene-0.5;maker-scaffold33575-augustus-gene-0.2;maker-scaffold23871-snap-gene-0.2;maker-scaffold05586-augustus-gene-0.8;augustus_masked-scaffold18601-abinit-gene-0.2;maker-scaffold22664-augustus-gene-0.3;maker-scaffold00394-augu…
Aminoacyl-tRNA biosynthesis	65	0.99969	1	ko00970	maker-scaffold06466-augustus-gene-0.15;augustus_masked-scaffold00204-abinit-gene-0.12;augustus_masked-scaffold01064-abinit-gene-0.10;augustus_masked-scaffold18080-abinit-gene-0.1;augustus_masked-scaffold12799-abinit-gene-0.2;snap_masked-scaffold11794-abinit-gene-0.4;augustus_masked-scaffold03544-abinit-gene-0.6;augustus_masked-scaffold01710-abinit-gene-0.4;snap_masked-scaffold04212-abinit-gene-0.…
Ribosome biogenesis in eukaryotes	30	0.999784	1	ko03008	maker-scaffold10920-augustus-gene-0.9;maker-scaffold04797-augustus-gene-0.17;maker-scaffold38015-augustus-gene-0.2;maker-scaffold10058-augustus-gene-0.8;maker-scaffold00104-augustus-gene-1.42;maker-scaffold04266-snap-gene-0.15;maker-scaffold00615-snap-gene-0.59;maker-scaffold03847-augustus-gene-0.20;maker-scaffold00798-augustus-gene-0.49;maker-scaffold04980-augustus-gene-0.6;maker-scaffold08123-a…
Basal transcription factors	8	0.999852	1	ko03022	maker-scaffold00936-snap-gene-0.44;augustus_masked-scaffold07702-abinit-gene-0.4;maker-scaffold00299-snap-gene-1.14;maker-scaffold02918-snap-gene-0.41;maker-scaffold00455-augustus-gene-0.43;maker-scaffold05849-augustus-gene-0.13;maker-scaffold10077-snap-gene-0.8;maker-scaffold06762-augustus-gene-0.8
Isoquinoline alkaloid biosynthesis	19	0.999941	1	ko00950	augustus_masked-scaffold16921-abinit-gene-0.0;augustus_masked-scaffold00575-abinit-gene-0.0;maker-scaffold33575-augustus-gene-0.2;augustus_masked-scaffold18601-abinit-gene-0.2;snap_masked-scaffold11192-abinit-gene-0.2;maker-scaffold19190-augustus-gene-0.6;maker-scaffold11797-augustus-gene-0.7;maker-scaffold19712-snap-gene-0.4;maker-scaffold10927-snap-gene-0.5;maker-scaffold33977-snap-gene-0.3;sna…
Arginine and proline metabolism	28	0.99997	1	ko00330	augustus_masked-scaffold01426-abinit-gene-0.10;snap_masked-scaffold00438-abinit-gene-0.41;maker-scaffold30208-snap-gene-0.3;maker-scaffold20006-augustus-gene-0.5;augustus_masked-scaffold02019-abinit-gene-0.7;maker-scaffold03228-augustus-gene-0.18;augustus_masked-scaffold00986-abinit-gene-0.9;augustus_masked-scaffold12825-abinit-gene-0.2;maker-scaffold01740-snap-gene-0.26;maker-scaffold01493-augus…
Endocytosis	140	1	1	ko04144	maker-scaffold02186-snap-gene-0.17;maker-scaffold02070-snap-gene-0.34;augustus_masked-scaffold08816-abinit-gene-0.3;maker-scaffold05513-snap-gene-0.19;maker-scaffold11065-augustus-gene-0.6;maker-scaffold03608-snap-gene-0.25;snap_masked-scaffold29295-abinit-gene-0.2;augustus_masked-scaffold11798-abinit-gene-0.1;augustus_masked-scaffold06915-abinit-gene-0.1;maker-scaffold08023-snap-gene-0.4;augustu…
Protein processing in endoplasmic reticulum	140	1	1	ko04141	augustus_masked-scaffold00332-abinit-gene-0.15;maker-scaffold05485-augustus-gene-0.18;maker-scaffold02186-snap-gene-0.17;maker-scaffold02070-snap-gene-0.34;augustus_masked-scaffold08816-abinit-gene-0.3;maker-scaffold05513-snap-gene-0.19;maker-scaffold02266-snap-gene-0.28;maker-scaffold11065-augustus-gene-0.6;maker-scaffold03608-snap-gene-0.25;snap_masked-scaffold29295-abinit-gene-0.2;maker-scaffo…
Spliceosome	115	1	1	ko03040	augustus_masked-scaffold05591-abinit-gene-0.5;maker-scaffold02186-snap-gene-0.17;maker-scaffold02070-snap-gene-0.34;augustus_masked-scaffold08816-abinit-gene-0.3;maker-scaffold03330-snap-gene-0.22;maker-scaffold05513-snap-gene-0.19;maker-scaffold04001-snap-gene-0.18;snap_masked-scaffold29295-abinit-gene-0.2;maker-scaffold00238-augustus-gene-0.33;maker-scaffold02931-augustus-gene-0.19;maker-scaffo…
Phagosome	32	1	1	ko04145	maker-scaffold02164-augustus-gene-0.11;augustus_masked-scaffold09351-abinit-gene-0.1;maker-scaffold03404-snap-gene-0.37;maker-scaffold08428-snap-gene-0.17;maker-scaffold00130-augustus-gene-0.26;augustus_masked-scaffold00060-abinit-gene-1.17;maker-scaffold03039-augustus-gene-0.25;maker-scaffold05219-snap-gene-0.17;maker-scaffold03323-augustus-gene-0.20;maker-scaffold10342-snap-gene-0.8;maker-scaff…
Oxidative phosphorylation	29	1	1	ko00190	snap_masked-scaffold00007-abinit-gene-1.80;maker-scaffold13404-augustus-gene-0.15;maker-scaffold07040-augustus-gene-0.11;maker-scaffold05851-snap-gene-0.13;maker-scaffold07631-snap-gene-0.5;maker-scaffold00892-augustus-gene-0.48;maker-scaffold00448-snap-gene-0.56;maker-scaffold08428-snap-gene-0.17;maker-scaffold08065-augustus-gene-0.11;maker-scaffold00530-snap-gene-0.32;maker-scaffold01186-snap-g…
RNA transport	100	1	1	ko03013	maker-scaffold00446-snap-gene-0.37;maker-scaffold01172-snap-gene-0.42;maker-scaffold15860-snap-gene-0.5;maker-scaffold02583-augustus-gene-0.30;maker-scaffold04981-augustus-gene-0.2;maker-scaffold02841-snap-gene-0.29;maker-scaffold02959-augustus-gene-0.14;augustus_masked-scaffold00498-abinit-gene-0.4;augustus_masked-scaffold20057-abinit-gene-0.1;augustus_masked-scaffold00164-abinit-gene-0.0;maker-…
