# Supplementary material for: Transcriptome Analysis of Chinese Chestnut (Castanea mollissima Blume) in Response to Dryocosmus kuriphilus Yasumatsu Infestation
Source: Int J Mol Sci. 2019 Feb 15;20(4):855. doi: 10.3390/ijms20040855 (PMC6412832; doi:10.3390/ijms20040855)
Supplement: Supplementary file 1 [file ijms-20-00855-s001.zip › Supplementary Excel S3.xlsx]

## Sheet: Sheet1
sample nane	ID in Agilent 2100	C (ng/ μL)	V (μL)	Total (μg)	OD260/ 280	OD260/ 230	RIN	28S/ 18S
CK1	B-CK(wuchong)	1071	40	42.84	1.98	1.67	8.9	1.9
CK2	B-CK(wuchong)	1036	40	41.44	1.95	1.45	9.6	1.9
CK3	B-CK(wuchong)	1022	40	40.88	1.96	1.52	9.0	1.8
Gall_A1	B-chong1	828	30	24.84	1.97	1.53	10	2.0
Gall_A2	B-chong1	1272	40	50.88	2	1.65	10	2.1
Gall_A3	B-chong1	905	40	36.2	1.97	1.53	9.5	1.9
Gall_B1	B-chong2	339	20	6.78	2.03	1.34	7.9	1.9
Gall_B2	B-chong2	688	20	13.76	1.97	1.14	8.1	1.7
Gall_B3	B-chong2	620	20	12.4	1.98	1.32	8.0	1.7
Gall_C1	B-chong3	596	20	11.92	1.99	1.4	7.9	1.7
Gall_C2	B-chong3	632	40	25.28	2	1.65	8.5	1.9
Gall_C3	B-chong3	579	30	17.37	1.95	1.16	8.0	1.6
Gall_D1	B-chong4	560	20	11.2	1.96	1.1	7.8	1.5
Gall_D2	B-chong4	546	20	10.92	1.95	1.53	8.3	1.8
Gall_D3	B-chong4	714	20	14.28	1.95	1.17	7.5	1.6
