# Supplementary material for: Transcriptome Analysis of Chinese Chestnut (Castanea mollissima Blume) in Response to Dryocosmus kuriphilus Yasumatsu Infestation
Source: Int J Mol Sci. 2019 Feb 15;20(4):855. doi: 10.3390/ijms20040855 (PMC6412832; doi:10.3390/ijms20040855)
Supplement: Supplementary file 1 [file ijms-20-00855-s001.zip › Supplementary Excel S1.xlsx]

## Sheet: JA
Gene ID	DES	log2Ratio(HL_Gall_A/HL_CK)	log2Ratio(HL_Gall_B/HL_CK)	log2Ratio(HL_Gall_C/HL_CK)	log2Ratio(HL_Gall_D/HL_CK)
maker-scaffold11285-snap-gene-0.6	Beta HLH protein 93	2.93186	2.74728	1.95845	2.09361
maker-scaffold00859-augustus-gene-0.50	bHLH protein	1.36216	2.99652	2.18752	2.89363
maker-scaffold07332-augustus-gene-0.14	bHLH041	2.34792	0	0	3.75651
maker-scaffold02140-snap-gene-0.24	TIFY 6B isoform X1	-1.32305	0	0	0
snap_masked-scaffold02766-abinit-gene-0.16	bHLH protein	0	3.55639	0	3.42429
maker-scaffold09344-snap-gene-0.8	TIFY 10B	0	-1.51991	0	0
maker-scaffold07271-snap-gene-0.9	transcription factor MYC2	0	-1.56371	-1.08844	-3.31276
maker-scaffold01138-snap-gene-0.38	basic helix-loop-helix protein	0	-1.91358	-1.61162	-2.98442
maker-scaffold02032-augustus-gene-0.12	transcription factor MYC2	0	-1.17685	-1.30951	-1.8232
augustus_masked-scaffold05011-abinit-gene-0.2	bHLH protein	0	3.68901	3.10692	4.45775
maker-scaffold07128-augustus-gene-0.10	jasmonate ZIM domain-containing protein	0	-1.05785	-1.02671	-1.25891
maker-scaffold01036-snap-gene-0.38	Jasmonate-zim-domain protein 10	0	-1.01505	0	0
maker-scaffold00144-augustus-gene-1.23	TIFY 6B	0	-1.04665	0	0
maker-scaffold01868-augustus-gene-0.12	bHLH61 -like protein	0	-2.1194	-1.56886	-2.69063
maker-scaffold01663-augustus-gene-0.33	transcription factor MYC1	0	-1.30153	0	0
maker-scaffold11351-snap-gene-0.3	transcription factor MYC2	0	0	0	-1.39464
maker-scaffold01702-augustus-gene-0.39	jasmonic acid-amino synthetase	0	0	0	1.04844
maker-scaffold02210-augustus-gene-0.24	Jasmonate-zim-domain protein 1	0	0	0	1.4373
maker-scaffold03159-snap-gene-0.20	bHLH30-like	0	0	0	7.40656
maker-scaffold04233-augustus-gene-0.17	RNI-like superfamily protein	0	0	0	1.31366

## Sheet: SA
Gene ID	DES	log2Ratio(HL_Gall_A/HL_CK)	log2Ratio(HL_Gall_B/HL_CK)	log2Ratio(HL_Gall_C/HL_CK)	log2Ratio(HL_Gall_D/HL_CK)
augustus_masked-scaffold02293-abinit-gene-0.9	pathogenesis-related protein 1	1.06369	3.96835	3.33539	5.20376
augustus_masked-scaffold00793-abinit-gene-0.7	pathogenesis-related protein 1	1.0835	-1.26356	-1.45064	-1.56928
snap_masked-scaffold07472-abinit-gene-0.7	pathogenesis-related protein 1	1.29296	0	0	-1.8976
maker-scaffold00367-augustus-gene-0.32	transcription factor TGA2-like isoform X2	1.60881	3.79494	3.68482	3.9542
maker-scaffold09767-snap-gene-0.8	pathogenesis-related protein 1	-1.69741	-1.35007	-1.15678	1.12748
augustus_masked-scaffold00490-abinit-gene-0.8	BZIP transcription factor	0	1.27575	1.14404	1.97296
maker-scaffold21794-augustus-gene-0.2	ethylene insensitive 3 -like protein	0	1.11876	0	1.29636
augustus_masked-scaffold02293-abinit-gene-0.0	pathogenesis-related protein 1	0	1.39947	1.95236	5.67649
augustus_masked-scaffold02293-abinit-gene-0.7	pathogenesis-related protein 1	0	1.22741	0	0
maker-scaffold19322-augustus-gene-0.4	transcription factor TGA1 isoform X1	0	2.98351	2.9714	3.71231
snap_masked-scaffold06057-abinit-gene-0.8	transcription factor TGA	0	1.59732	0	0
maker-scaffold03657-augustus-gene-0.16	BZIP transcription factor	0	-2.42436	-1.4728	-1.71766
augustus_masked-scaffold11724-abinit-gene-0.1	pathogenesis-related protein 1	0	1.43318	0	0
augustus_masked-scaffold02830-abinit-gene-0.1	transcription factor TGA	0	-1.08274	0	0
maker-scaffold04211-snap-gene-0.17	transcription factor TGA1 isoform X1	0	2.81011	2.78142	3.64476
augustus_masked-scaffold09364-abinit-gene-0.1	U-box domain-containing protein 4-like	0	1.24974	0	1.28683
maker-scaffold01318-augustus-gene-0.34	NPR3-like	0	0	0	1.12911
maker-scaffold02989-augustus-gene-0.23	transcription factor HBP-1b	0	0	0	2.03508
augustus_masked-scaffold02263-abinit-gene-0.2	Pathogenesis-related protein 1	0	0	0	11.0478

## Sheet: calcium signaling
Gene ID	DES	log2Ratio(HL_Gall_A/HL_CK)	log2Ratio(HL_Gall_B/HL_CK)	log2Ratio(HL_Gall_C/HL_CK)	log2Ratio(HL_Gall_D/HL_CK)
maker-scaffold17092-augustus-gene-0.3	calcium-binding protein CML16	-2.15501	3.6548	3.65426	4.0734
augustus_masked-scaffold12448-abinit-gene-0.0	calcium-binding protein CML41	-1.17547	1.41504	0	0
augustus_masked-scaffold06115-abinit-gene-0.0	calcium-binding protein CML	-2.23396	2.89406	2.82559	3.32702
augustus_masked-scaffold11108-abinit-gene-0.5	calcium-binding protein CML23	-3.20309	-2.23704	-7.04439	-7.04439
augustus_masked-scaffold27127-abinit-gene-0.0	calcium-binding protein CML48	1.23491	1.91578	1.26743	1.62202
augustus_masked-scaffold01310-abinit-gene-0.5	calcium-binding protein PBP1	-2.10846	-1.62068	-1.0363	-1.10022
augustus_masked-scaffold11108-abinit-gene-0.4	calcium-binding protein CML23	-1.41626	0	0	0
maker-scaffold02851-snap-gene-0.25	calcium-binding protein CML16	-2.22644	3.60417	3.89693	4.79175
snap_masked-scaffold05171-abinit-gene-0.8	calcium-binding protein CML	-1.0544	0	0	0
augustus_masked-scaffold19377-abinit-gene-0.0	calcium-binding protein CML	-1.53468	0	0	3.15446
augustus_masked-scaffold04183-abinit-gene-0.2	calcium-binding protein PBP1-like	-1.61295	0	-1.13492	-1.19046
maker-scaffold07459-augustus-gene-0.8	calcium-binding protein	0	1.51494	1.67278	1.17215
augustus_masked-scaffold00454-abinit-gene-0.10	Calcium-binding EF-hand family protein	0	3.60977	3.72385	4.50327
augustus_masked-scaffold03493-abinit-gene-0.0	calcium-binding protein PBP1-like	0	1.27997	0	0
augustus_masked-scaffold11667-abinit-gene-0.1	calcium-binding protein CML	0	3.93945	0	5.40795
maker-scaffold00947-augustus-gene-0.36	calcium binding protein	0	1.37627	1.00716	1.64683
augustus_masked-scaffold01513-abinit-gene-0.0	calcium-binding protein CML10	0	4.51801	0	4.5644
maker-scaffold00765-snap-gene-0.29	calcium-dependent protein kinase 10	0	1.08235	0	2.28974
augustus_masked-scaffold04766-abinit-gene-0.5	calmodulin-like protein 3	0	-1.39693	-1.6577	-1.78996
snap_masked-scaffold02001-abinit-gene-0.9	calmodulin-like protein 3	0	1.12308	1.04289	1.6228
maker-scaffold00174-snap-gene-1.21	EF hand calcium-binding family protein	0	5.13465	4.98004	6.39919
augustus_masked-scaffold05692-abinit-gene-0.5	Calcium-binding EF-hand family protein isoform 1	0	1.25391	0	0
maker-scaffold00418-augustus-gene-0.47	calcium-binding protein CML	0	-3.04263	-2.67838	-2.71415
augustus_masked-scaffold11667-abinit-gene-0.2	calcium-binding protein CML	0	3.9288	3.44905	4.41669
augustus_masked-scaffold03853-abinit-gene-0.0	calcium-binding protein CML19	0	0	1.53172	0
maker-scaffold01513-augustus-gene-0.30	calcium-binding protein CML16	0	0	2.20895	2.81212
augustus_masked-scaffold05293-abinit-gene-0.4	calcium-binding protein CML	0	0	1.47988	1.48134
augustus_masked-scaffold01993-abinit-gene-0.1	Calcium-binding EF-hand family protein	0	0	2.3339	3.19202
maker-scaffold05286-augustus-gene-0.22	calcium-binding protein CML	0	0	0	4.21378
maker-scaffold01711-augustus-gene-0.34	calcium-dependent protein kinase	0	0	0	-1.02985
maker-scaffold02957-snap-gene-0.21	calmodulin-like protein 11	0	0	0	1.70294
augustus_masked-scaffold12808-abinit-gene-0.2	calcium-binding allergen Bet v 3-like	0	0	0	3.3594
maker-scaffold00370-snap-gene-0.43	calcium-binding protein CML25/26	0	0	0	1.82145
maker-scaffold06102-snap-gene-0.14	calcium-dependent protein kinase	0	0	0	1.05776

## Sheet: Diterpenoid biosynthesis
Gene ID	DES	log2Ratio(HL_Gall_A/HL_CK)	log2Ratio(HL_Gall_B/HL_CK)	log2Ratio(HL_Gall_C/HL_CK)	log2Ratio(HL_Gall_D/HL_CK)		DES	log2Ratio(HL_Gall_A/HL_CK)	log2Ratio(HL_Gall_B/HL_CK)	log2Ratio(HL_Gall_C/HL_CK)	log2Ratio(HL_Gall_D/HL_CK)
maker-scaffold03942-augustus-gene-0.11	gi|694369783|ref|XP_009362819.1|/1.45143e-171/PREDICTED: geraniol 8-hydroxylase-like [Pyrus x bretschneideri]	4.81415	0	0	0		ent-kaurene synthase	4.81415	0	0	0
maker-scaffold18991-snap-gene-0.4	gi|333394167|gb|AEF32083.1|/0/ent-kaurene synthase [Castanea mollissima]	1.54334	1.04045	0	1.08947		ferruginol synthase	1.54334	1.04045	0	1.08947		EC:1.14.13.190]
augustus_masked-scaffold32682-abinit-gene-0.0	gi|296089103|emb|CBI38806.3|/4.60997e-92/unnamed protein product [Vitis vinifera]	1.09673	4.53246	3.97144	4.9605		ferruginol synthase	1.09673	4.53246	3.97144	4.9605
maker-scaffold04742-snap-gene-0.23	gi|743906951|ref|XP_011046902.1|/7.29859e-100/PREDICTED: secoisolariciresinol dehydrogenase-like [Populus euphratica]	-1.7022	0	0	2.61342		secoisolariciresinol dehydrogenase-like	-1.7022	0	0	2.61342
augustus_masked-scaffold29182-abinit-gene-0.0	gi|643718073|gb|KDP29429.1|/1.53879e-69/hypothetical protein JCGZ_18350 [Jatropha curcas]	2.1493	0	0	0		ferruginol synthase	2.1493	0	0	0		EC:1.14.13.190]
maker-scaffold00293-augustus-gene-0.36	gi|595887087|ref|XP_007213365.1|/4.53038e-153/hypothetical protein PRUPE_ppa026799mg [Prunus persica]	-1.47683	-4.52519	-3.55836	-7.14812		gibberellin 2-oxidase	-1.47683	-4.52519	-3.55836	-7.14812		EC:1.14.11.13]
augustus_masked-scaffold03469-abinit-gene-0.0	gi|951050356|ref|XP_014520176.1|/3.55916e-32/PREDICTED: flavonol synthase/flavanone 3-hydroxylase-like [Vigna radiata var. radiata]	-3.09863	-7.24159	-3.09863	-1.065		flavonol synthase/flavanone 3-hydroxylase-like	-3.09863	-7.24159	-3.09863	-1.065
augustus_masked-scaffold01028-abinit-gene-0.20	gi|694369783|ref|XP_009362819.1|/5.02166e-132/PREDICTED: geraniol 8-hydroxylase-like [Pyrus x bretschneideri]	4.34577	0	0	0		geraniol 8-hydroxylase-like	4.34577	0	0	0
maker-scaffold05232-snap-gene-0.20	gi|566158146|ref|XP_002301307.2|/7.08499e-180/cytochrome P450 family protein [Populus trichocarpa]	-2.46529	1.92737	2.03436	2.72502		cytochrome P450	-2.46529	1.92737	2.03436	2.72502
maker-scaffold00039-augustus-gene-1.26	gi|802742054|ref|XP_012087232.1|/4.61526e-153/PREDICTED: geraniol 8-hydroxylase-like [Jatropha curcas]	3.23349	0	0	3.15249		geraniol 8-hydroxylase-like	3.23349	0	0	3.15249
augustus_masked-scaffold03175-abinit-gene-0.1	gi|985455559|ref|XP_015387240.1|/3.0974e-102/PREDICTED: (-)-isopiperitenol/(-)-carveol dehydrogenase, mitochondrial-like isoform X1 [Citrus sinensis]	-2.05004	0	0	0		(-)-isopiperitenol/(-)-carveol dehydrogenase	-2.05004	0	0	0
maker-scaffold08756-augustus-gene-0.10	gi|595850513|ref|XP_007209932.1|/1.10099e-165/hypothetical protein PRUPE_ppa004606mg [Prunus persica]	1.56968	3.64894	2.15058	1.97169		ferruginol synthase	1.56968	3.64894	2.15058	1.97169		EC:1.14.13.190]
snap_masked-scaffold11460-abinit-gene-0.6	gi|645263281|ref|XP_008237163.1|/2.66112e-19/PREDICTED: flavonol synthase 3-like [Prunus mume]	2.60396	0	1.82597	3.06217		flavonol synthase 3-like	2.60396	0	1.82597	3.06217
augustus_masked-scaffold20263-abinit-gene-0.0	gi|694369783|ref|XP_009362819.1|/1.40243e-166/PREDICTED: geraniol 8-hydroxylase-like [Pyrus x bretschneideri]	5.26209	0	0	0		geraniol 8-hydroxylase-like	5.26209	0	0	0
maker-scaffold03813-augustus-gene-0.19	gi|470108119|ref|XP_004290379.1|/2.0883e-142/PREDICTED: 1-aminocyclopropane-1-carboxylate oxidase 5-like [Fragaria vesca subsp. vesca]	-1.47867	0	0	1.32931		1-aminocyclopropane-1-carboxylate oxidase 5-like	-1.47867	0	0	1.32931
maker-scaffold05625-snap-gene-0.24	gi|595798301|ref|XP_007201373.1|/2.03757e-157/hypothetical protein PRUPE_ppa007775mg [Prunus persica]	-1.64899	1.18597	0	0		flavonol synthase	-1.64899	1.18597	0	0		EC:1.14.11.23]
maker-scaffold01155-augustus-gene-0.30	gi|333394165|gb|AEF32082.1|/0/copalyl diphosphate synthase [Castanea mollissima]	-4.07529	-1.22158	-2.20457	-3.50413		copalyl diphosphate synthase	-4.07529	-1.22158	-2.20457	-3.50413
maker-scaffold22171-snap-gene-0.3	gi|590677548|ref|XP_007040049.1|/7.47882e-109/Cytochrome P450, putative [Theobroma cacao]	3.25824	0	0	0		Cytochrome P450	3.25824	0	0	0
maker-scaffold02726-augustus-gene-0.25	gi|802611336|ref|XP_012074430.1|/3.65783e-85/PREDICTED: tropinone reductase-like 1 [Jatropha curcas]	3.31003	-4.15926	-3.53243	-5.24275		tropinone reductase-like	3.31003	-4.15926	-3.53243	-5.24275
snap_masked-scaffold10038-abinit-gene-0.5	gi|743791143|ref|XP_011040603.1|/3.90008e-113/PREDICTED: short-chain dehydrogenase reductase 3b-like [Populus euphratica]	2.38921	0	0	0		short-chain dehydrogenase reductase 3b-like	2.38921	0	0	0
maker-scaffold03154-snap-gene-0.18	gi|645262301|ref|XP_008236700.1|/2.0301e-131/PREDICTED: feruloyl CoA ortho-hydroxylase 2-like [Prunus mume]	0	1.29961	0	2.89827		feruloyl CoA ortho-hydroxylase 2-like	0	1.29961	0	2.89827
maker-scaffold06289-augustus-gene-0.8	gi|590622542|ref|XP_007025078.1|/3.15819e-150/Gibberellin 2-beta-dioxygenase isoform 1 [Theobroma cacao]	0	1.72078	1.02476	0		Gibberellin 2-beta-dioxygenase isoform 1	0	1.72078	1.02476	0
augustus_masked-scaffold16374-abinit-gene-0.0	gi|703128232|ref|XP_010104048.1|/1.0647e-20/1-aminocyclopropane-1-carboxylate oxidase-3-like protein [Morus notabilis]	0	1.47632	1.84217	0		1-aminocyclopropane-1-carboxylate oxidase-3	0	1.47632	1.84217	0
snap_masked-scaffold08079-abinit-gene-0.9	gi|567860900|ref|XP_006423104.1|/2.70195e-40/hypothetical protein CICLE_v10028688mg [Citrus clementina]	0	2.72068	0	3.64032		gibberellin 20-oxidase	0	2.72068	0	3.64032		EC:1.14.11.12]
maker-scaffold07565-augustus-gene-0.8	gi|255580537|ref|XP_002531093.1|/0/PREDICTED: cytochrome P450 82G1 [Ricinus communis]	0	-1.15661	0	0		cytochrome P450 82G1	0	-1.15661	0	0
maker-scaffold08490-augustus-gene-0.14	gi|224096043|ref|XP_002310523.1|/4.27986e-139/gibberellin 20-oxidase family protein [Populus trichocarpa]	0	-3.47887	-1.89298	-5.75539		gibberellin 20-oxidase	0	-3.47887	-1.89298	-5.75539
snap_masked-scaffold35737-abinit-gene-0.1	gi|589823930|gb|AHL20270.1|/1.05214e-20/hypothetical protein [Casuarina equisetifolia]	0	2.1416	2.16151	2.79866		gibberellin 3-beta-dioxygenase	0	2.1416	2.16151	2.79866		EC:1.14.11.15]
maker-scaffold06826-snap-gene-0.5	gi|365176182|gb|AEW67997.1|/0/gibberellin 20 oxidase 1 [Castanea mollissima]	0	-1.39971	0	-2.16595		gibberellin 20 oxidase 1	0	-1.39971	0	-2.16595
augustus_masked-scaffold04289-abinit-gene-0.4	gi|225456656|ref|XP_002267041.1|/1.35109e-84/PREDICTED: (-)-isopiperitenol/(-)-carveol dehydrogenase, mitochondrial [Vitis vinifera]	0	1.78989	1.69276	1.80543		(-)-isopiperitenol/(-)-carveol dehydrogenase	0	1.78989	1.69276	1.80543
maker-scaffold33293-augustus-gene-0.3	gi|296089103|emb|CBI38806.3|/1.60543e-137/unnamed protein product [Vitis vinifera]	0	4.39402	4.23309	6.07451		ferruginol synthase	0	4.39402	4.23309	6.07451		EC:1.14.13.190]
maker-scaffold26228-snap-gene-0.4	gi|959092706|ref|NP_001304350.1|/1.06569e-171/geraniol 8-hydroxylase-like [Glycine max]	0	2.96598	0	3.65652		geraniol 8-hydroxylase	0	2.96598	0	3.65652
augustus_masked-scaffold31799-abinit-gene-0.0	gi|255580537|ref|XP_002531093.1|/1.92712e-63/PREDICTED: cytochrome P450 82G1 [Ricinus communis]	0	-1.63182	0	0		cytochrome P450 82G1	0	-1.63182	0	0
maker-scaffold00817-augustus-gene-0.51	gi|595850513|ref|XP_007209932.1|/0/hypothetical protein PRUPE_ppa004606mg [Prunus persica]	0	1.40469	0	0		ferruginol synthase	0	1.40469	0	0		EC:1.14.13.190]
augustus_masked-scaffold04289-abinit-gene-0.5	gi|703160693|ref|XP_010112597.1|/4.12997e-94/Momilactone A synthase [Morus notabilis]	0	1.55837	1.03769	1.49844		Momilactone A synthase	0	1.55837	1.03769	1.49844
maker-scaffold07510-snap-gene-0.9	gi|959092706|ref|NP_001304350.1|/1.04153e-171/geraniol 8-hydroxylase-like [Glycine max]	0	2.33101	2.62514	3.19317		geraniol 8-hydroxylase	0	2.33101	2.62514	3.19317
snap_masked-scaffold02893-abinit-gene-0.32	gi|731400938|ref|XP_010654110.1|/2.08531e-24/PREDICTED: 1-aminocyclopropane-1-carboxylate oxidase homolog 4-like isoform X2 [Vitis vinifera]	0	1.54269	1.46506	1.85825		1-aminocyclopropane-1-carboxylate oxidase homolog 4	0	1.54269	1.46506	1.85825
maker-scaffold02448-snap-gene-0.26	gi|333394171|gb|AEF32085.1|/0/ent-kaurenoic acid oxidase [Castanea mollissima]	0	0	2.5025	2.66297		ent-kaurenoic acid oxidase	0	0	2.5025	2.66297
augustus_masked-scaffold04573-abinit-gene-0.0	gi|743796896|ref|XP_011006635.1|/8.10899e-101/PREDICTED: secoisolariciresinol dehydrogenase-like [Populus euphratica]	0	0	2.54017	1.07236		secoisolariciresinol dehydrogenase	0	0	2.54017	1.07236
maker-scaffold01649-augustus-gene-0.29	gi|255548359|ref|XP_002515236.1|/2.34021e-149/PREDICTED: gibberellin 2-beta-dioxygenase 2 [Ricinus communis]	0	0	2.00934	3.51785		gibberellin 2-beta-dioxygenase 2	0	0	2.00934	3.51785
snap_masked-scaffold02726-abinit-gene-0.13	gi|224140061|ref|XP_002323405.1|/8.42175e-50/putative short-chain alcohol dehydrogenase family protein [Populus trichocarpa]	0	0	4.19827	4.10553		short-chain alcohol dehydrogenase	0	0	4.19827	4.10553
maker-scaffold05625-snap-gene-0.23	gi|645262301|ref|XP_008236700.1|/8.89048e-157/PREDICTED: feruloyl CoA ortho-hydroxylase 2-like [Prunus mume]	0	0	-1.07306	0		feruloyl CoA ortho-hydroxylase 2	0	0	-1.07306	0
maker-scaffold03587-augustus-gene-0.15	gi|333394169|gb|AEF32084.1|/0/ent-kaurene oxidase [Castanea mollissima]	0	0	1.74181	0		ent-kaurene oxidase	0	0	1.74181	0
maker-scaffold02930-snap-gene-0.13	gi|743798551|ref|XP_011010935.1|/4.13713e-135/PREDICTED: gibberellin 2-beta-dioxygenase 2-like [Populus euphratica]	0	0	0	3.70044		gibberellin 2-beta-dioxygenase 2	0	0	0	3.70044
augustus_masked-scaffold03520-abinit-gene-0.9	gi|645262301|ref|XP_008236700.1|/1.70674e-154/PREDICTED: feruloyl CoA ortho-hydroxylase 2-like [Prunus mume]	0	0	0	8.77995		feruloyl CoA ortho-hydroxylase 2	0	0	0	8.77995
maker-scaffold04739-augustus-gene-0.9	gi|743841664|ref|XP_011026517.1|/9.12783e-120/PREDICTED: gibberellin 3-beta-dioxygenase 1-like [Populus euphratica]	0	0	0	5.42906		gibberellin 3-beta-dioxygenase 1	0	0	0	5.42906
maker-scaffold03024-snap-gene-0.24	gi|566158146|ref|XP_002301307.2|/0/cytochrome P450 family protein [Populus trichocarpa]	0	0	0	2.21802		cytochrome P450	0	0	0	2.21802
maker-scaffold06799-augustus-gene-0.22	gi|224054176|ref|XP_002298129.1|/6.81463e-145/2-oxoglutarate-dependent dioxygenase-related family protein [Populus trichocarpa]	0	0	0	7.95807		2-oxoglutarate-dependent dioxygenase	0	0	0	7.95807
maker-scaffold06150-augustus-gene-0.6	gi|365176184|gb|AEW67998.1|/0/gibberellin 3 oxidase 1 [Castanea mollissima]	0	0	0	-1.16689		gibberellin 3 oxidase 1	0	0	0	-1.16689
augustus_masked-scaffold22600-abinit-gene-0.2	gi|567860900|ref|XP_006423104.1|/9.64203e-38/hypothetical protein CICLE_v10028688mg [Citrus clementina]	0	0	0	2.63762		gibberellin 20-oxidase	0	0	0	2.63762
maker-scaffold10787-snap-gene-0.7	gi|333394169|gb|AEF32084.1|/4.20862e-41/ent-kaurene oxidase [Castanea mollissima]	0	0	0	-1.26793		ent-kaurene oxidase	0	0	0	-1.26793
augustus_masked-scaffold00485-abinit-gene-0.2	gi|590561888|ref|XP_007008940.1|/6.30294e-114/2-oxoglutarate and Fe(II)-dependent oxygenase domain-containing protein, putative [Theobroma cacao]	0	0	0	-1.17895		2-oxoglutarate and Fe(II)-dependent oxygenase domain-containing protein	0	0	0	-1.17895
augustus_masked-scaffold01701-abinit-gene-0.3	gi|297740174|emb|CBI30356.3|/3.8472e-31/unnamed protein product [Vitis vinifera]	0	0	0	6.86212		geranylgeranyl-bacteriochlorophyllide a reductase	0	0	0	6.86212
maker-scaffold18718-augustus-gene-0.2	gi|595850513|ref|XP_007209932.1|/4.04039e-158/hypothetical protein PRUPE_ppa004606mg [Prunus persica]	0	0	0	-3.01197		ferruginol synthase	0	0	0	-3.01197
maker-scaffold12960-augustus-gene-0.8	gi|645216444|ref|XP_008221176.1|/4.43259e-63/PREDICTED: gibberellin 2-beta-dioxygenase 8 [Prunus mume]	0	0	0	-1.42022		gibberellin 2-beta-dioxygenase 8	0	0	0	-1.42022
maker-scaffold01666-snap-gene-0.25	gi|645216444|ref|XP_008221176.1|/2.55551e-72/PREDICTED: gibberellin 2-beta-dioxygenase 8 [Prunus mume]	0	0	0	-1.59096		gibberellin 2-beta-dioxygenase 8	0	0	0	-1.59096
snap_masked-scaffold17629-abinit-gene-0.5	gi|959092706|ref|NP_001304350.1|/7.66607e-77/geraniol 8-hydroxylase-like [Glycine max]	0	0	0	2.81139		geraniol 8-hydroxylase-like	0	0	0	2.81139
snap_masked-scaffold23215-abinit-gene-0.2	gi|643718073|gb|KDP29429.1|/2.58698e-43/hypothetical protein JCGZ_18350 [Jatropha curcas]	0	0	0	3.20486		ferruginol synthase	0	0	0	3.20486		EC:1.14.13.190]
maker-scaffold07536-snap-gene-0.17	gi|388500864|gb|AFK38498.1|/2.41014e-57/unknown [Lotus japonicus]	0	0	0	1.0946		gibberellin 3-beta-dioxygenase	0	0	0	1.0946		EC:1.14.11.15]
maker-scaffold13411-augustus-gene-0.9	gi|470108023|ref|XP_004290335.1|/1.34111e-142/PREDICTED: 1-aminocyclopropane-1-carboxylate oxidase 5-like [Fragaria vesca subsp. vesca]	0	0	0	3.22175		1-aminocyclopropane-1-carboxylate oxidase 5	0	0	0	3.22175

## Sheet: Terpenoid backbone biosynthesis
Gene ID	DES	log2Ratio(HL_Gall_A/HL_CK)	log2Ratio(HL_Gall_B/HL_CK)	log2Ratio(HL_Gall_C/HL_CK)	log2Ratio(HL_Gall_D/HL_CK)
maker-scaffold06307-augustus-gene-0.5	thiolase II	1.08094	0	0	0
maker-scaffold19321-augustus-gene-0.2	GDSL esterase/lipase	-1.51081	-4.52305	-4.62634	-7.35021
maker-scaffold10935-augustus-gene-0.7	(-)-alpha-terpineol synthase	-1.04398	-5.84423	-7.91824	-10.5812
maker-scaffold11682-augustus-gene-0.11	GDSL-like Lipase/Acylhydrolase	-1.02158	0	0	0
maker-scaffold08978-augustus-gene-0.6	phospholipid:diacylglycerol acyltransferase	-1.51708	-3.532	-2.56589	-6.83966
maker-scaffold06303-snap-gene-0.12	phospholipid:diacylglycerol acyltransferase	-2.8452	1.64889	2.06616	1.32286
maker-scaffold03208-augustus-gene-0.31	GDSL esterase/lipase	1.92679	2.79008	0	4.96963
maker-scaffold01849-augustus-gene-0.30	3-hydroxy-3-methylglutaryl coenzyme A reductase	2.76459	0	0	1.55827
maker-scaffold07333-augustus-gene-0.10	hypothetical protein	2.59145	2.96547	2.1481	5.94093
maker-scaffold18093-snap-gene-0.3	pinene synthase	-1.16966	-6.97468	-6.79025	-8.11218
maker-scaffold01703-augustus-gene-0.36	geranyl diphosphat synthase	1.13644	0	0	0
maker-scaffold02822-augustus-gene-0.23	GDSL esterase/lipase EXL3	-1.60205	2.74153	3.17721	1.72062
maker-scaffold09260-snap-gene-0.5	GDSL esterase/lipase 1	1.2369	2.26926	1.4553	3.27724
maker-scaffold13676-snap-gene-0.5	1-deoxy-D-xylulose-5-phosphate synthase	-2.30175	0	1.86148	1.77507
maker-scaffold16492-augustus-gene-0.5	GDSL esterase/lipase	2.45368	-5.04439	-5.04439	-4.08504
maker-scaffold02701-snap-gene-0.25	GDSL esterase/lipase	-1.5271	-4.95178	-4.54859	-2.58273
augustus_masked-scaffold05483-abinit-gene-0.0	GDSL esterase/lipase	-1.51321	-7.58869	-4.70856	-7.67713
maker-scaffold10314-snap-gene-0.16	terpene synthase 9 isoform X2	-1.71533	-7.87856	-3.12367	-7.87856
maker-scaffold00243-augustus-gene-0.29	Pollen Ole e 1 allergen	1.27308	0	0	-1.25867
maker-scaffold03883-snap-gene-0.19	GDSL esterase/lipase	-2.6214	-1.22863	0	-3.52019
maker-scaffold01090-augustus-gene-0.36	dehydrodolichyl diphosphate synthase 2	-1.09196	0	1.78084	2.38472
snap_masked-scaffold09191-abinit-gene-0.7	GDSL esterase/lipase	-1.3502	-7.12603	-6.28649	-9.78899
maker-scaffold00699-augustus-gene-0.55	GDSL esterase/lipase	1.01211	1.42211	0	3.48064
maker-scaffold01571-augustus-gene-0.11	phospholipid:diacylglycerol acyltransferase	-1.41291	0	0	-5.37057
maker-scaffold01631-augustus-gene-0.38	geranylgeranyl diphosphate/geranylgeranyl-bacteriochlorophyllide a reductase	0	-1.08418	-1.65178	-3.9652
maker-scaffold07477-augustus-gene-0.7	geranyl diphosphate synthase	0	-1.14874	0	-1.19504
maker-scaffold17700-augustus-gene-0.5	pinene synthase	0	1.5787	1.93452	2.68158
maker-scaffold05826-snap-gene-0.14	terpene synthase 9 isoform X1	0	-5.75058	-3.37348	-6.94672
maker-scaffold03873-augustus-gene-0.23	GDSL esterase/lipase	0	-3.35519	-2.49721	-8.71274
augustus_masked-scaffold02216-abinit-gene-0.1	1-deoxy-D-xylulose-5-phosphate synthase 2b	0	1.26081	1.37061	0
maker-scaffold02455-augustus-gene-0.26	acetyl-CoA acetyltransferase	0	1.14614	0	0
augustus_masked-scaffold13404-abinit-gene-0.0	3R-linalool synthase	0	-5.40718	-3.46767	-8.24268
augustus_masked-scaffold02785-abinit-gene-0.1	geranyl-diphosphate synthase	0	-1.21353	0	0
maker-scaffold02464-augustus-gene-0.37	zinc finger protein	0	-4.53334	-3.66693	-7.50035
maker-scaffold11980-snap-gene-0.6	GDSL esterase/lipase	0	3.20525	2.68115	-1.21117
maker-scaffold01606-augustus-gene-0.27	GDSL esterase/lipase	0	-1.00233	0	-1.07878
augustus_masked-scaffold00130-abinit-gene-1.1	geranylgeranyl diphosphate/geranylgeranyl-bacteriochlorophyllide a reductase	0	-4.38007	-4.42443	-5.98458
snap_masked-scaffold02216-abinit-gene-0.8	1-deoxy-D-xylulose-5-phosphate synthase	0	2.61499	2.86611	1.79167
augustus_masked-scaffold06931-abinit-gene-0.2	GDSL-motif lipase 5	0	-1.33912	0	-2.29652
maker-scaffold03374-snap-gene-0.22	GDSL esterase/lipase	0	-6.79215	-4.03097	-11.1231
maker-scaffold05421-augustus-gene-0.13	GDSL-like Lipase/Acylhydrolase	0	-4.55328	-3.70707	-4.90177
maker-scaffold03883-snap-gene-0.18	GDSL esterase/lipase	0	1.49779	1.71353	0
augustus_masked-scaffold06704-abinit-gene-0.4	geranylgeranyl diphosphate reductase	0	-2.59884	-2.88437	-2.48398
maker-scaffold12675-augustus-gene-0.4	prenylcysteine alpha-carboxyl methylesterase	0	2.05084	2.07037	0
maker-scaffold00203-augustus-gene-1.18	Undecaprenyl pyrophosphate synthetase	0	-1.64036	-1.20418	-1.96505
augustus_masked-scaffold11980-abinit-gene-0.1	Zinc finger protein	0	-5.84571	-4.10308	-8.32477
augustus_masked-scaffold10342-abinit-gene-0.1	GDSL esterase/lipase EXL3-like	0	3.1081	3.37255	0
augustus_masked-scaffold02139-abinit-gene-0.7	pinene synthase	0	1.25496	1.28883	1.73771
maker-scaffold14061-snap-gene-0.3	GDSL esterase/lipase	0	-5.58996	-7.58996	-5.47449
maker-scaffold05064-snap-gene-0.16	Zinc finger protein	0	4.23649	0	6.29646
augustus_masked-scaffold09191-abinit-gene-0.4	zinc finger SWIM domain-containing protein	0	-3.27336	-4.43678	-4.32027
maker-scaffold37711-snap-gene-0.2	GDSL esterase/lipase	0	-7.11981	-6.21292	-10.1198
maker-scaffold14339-augustus-gene-0.3	GDSL esterase/lipase EXL3	0	-1.59241	-1.3761	-2.5765
maker-scaffold03710-augustus-gene-0.20	GDSL esterase/lipase 1	0	3.51613	2.16562	1.6057
maker-scaffold00020-augustus-gene-2.14	solanesyl diphosphate synthase	0	0	1.00279	1.35667
maker-scaffold10010-augustus-gene-0.3	1-deoxy-D-xylulose-5-phosphate synthase	0	0	1.07155	2.05399
maker-scaffold31632-snap-gene-0.3	4-hydroxy-3-methylbut-2-enyl diphosphate reductase	0	0	1.39961	0
maker-scaffold18149-augustus-gene-0.8	phospholipid:diacylglycerol acyltransferase	0	0	7.66534	7.45943
maker-scaffold08446-snap-gene-0.15	GDSL esterase/lipase	0	0	4.90154	4.8772
snap_masked-scaffold11992-abinit-gene-0.5	probable terpene synthase 9	0	0	1.11464	0
maker-scaffold06203-snap-gene-0.24	probable terpene synthase 9	0	0	1.15403	0
augustus_masked-scaffold02760-abinit-gene-0.5	GDSL esterase/lipase	0	0	0	-3.70627
maker-scaffold04116-snap-gene-0.29	phospholipid:diacylglycerol acyltransferase	0	0	0	4.88452
augustus_masked-scaffold10845-abinit-gene-0.0	geranylgeranyl diphosphate synthase	0	0	0	-1.34719
maker-scaffold02146-snap-gene-0.29	GDSL esterase/lipase isoform 1	0	0	0	6.99718
maker-scaffold18240-augustus-gene-0.2	GDSL esterase/lipase	0	0	0	6.07958
maker-scaffold00036-augustus-gene-1.33	3-hydroxy-3-methyl glutaryl coenzyme a reductase	0	0	0	-1.88248
maker-scaffold09525-augustus-gene-0.7	pyrophosphate-energized membrane proton pump 2 isoform X1	0	0	0	-1.00367
maker-scaffold19114-snap-gene-0.6	GDSL lipase 1	0	0	0	6.88671
augustus_masked-scaffold05623-abinit-gene-0.1	GDSL esterase/lipase 1	0	0	0	5.25532
maker-scaffold05296-augustus-gene-0.10	phospholipid:diacylglycerol acyltransferase	0	0	0	-6.71945
maker-scaffold00995-snap-gene-0.37	GDSL esterase/lipase	0	0	0	2.63077

## Sheet: cutin suberine and wax 
Gene ID	DES	log2Ratio(HL_Gall_A/HL_CK)	log2Ratio(HL_Gall_B/HL_CK)	log2Ratio(HL_Gall_C/HL_CK)	log2Ratio(HL_Gall_D/HL_CK)
augustus_masked-scaffold06742-abinit-gene-0.5	cytochrome P450 86B1-like	5.07104	0	0	-2.82254
maker-scaffold06618-augustus-gene-0.11	alcohol-forming fatty acyl-CoA reductase	2.68379	0	0	0
maker-scaffold11081-snap-gene-0.5	O-acyltransferase WSD1 isoform X1	-1.14794	-1.28195	-1.2872	-4.9293
maker-scaffold12179-augustus-gene-0.4	ECERIFERUM 1-like	5.96605	0	0	0
maker-scaffold04846-snap-gene-0.25	cytochrome P450	3.57118	0	0	0
maker-scaffold12872-snap-gene-0.2	ECERIFERUM 1-like	-1.57531	0	0	1.02718
maker-scaffold04921-snap-gene-0.16	O-acyltransferase WSD1 isoform X1	-1.38622	-1.62391	0	0
maker-scaffold03807-snap-gene-0.16	O-acyltransferase WSD1	-1.32855	-1.49893	-1.35233	-5.34411
maker-scaffold11155-snap-gene-0.5	ECERIFERUM 1-like	-1.46575	-8.04376	-5.68892	-7.53475
snap_masked-scaffold10234-abinit-gene-0.6	cytochrome P450 86B1	-1.08305	0	0	0
maker-scaffold18225-augustus-gene-0.3	alcohol-forming fatty acyl-CoA reductase isoform X1	2.79821	0	0	0
maker-scaffold04349-augustus-gene-0.9	omega-hydroxypalmitate O-feruloyl transferase	2.22008	2.21591	1.82846	4.37122
maker-scaffold01566-augustus-gene-0.24	omega-hydroxypalmitate O-feruloyl transferase	-1.08297	0	0	0
snap_masked-scaffold02670-abinit-gene-0.14	cytochrome P450 77A3-like	-1.20518	0	0	0
maker-scaffold06618-snap-gene-0.12	acyl CoA reductase	3.00232	-1.84874	-2.08006	-7.01866
maker-scaffold01243-snap-gene-0.35	acyl CoA reductase	3.33703	0	0	0
maker-scaffold04790-snap-gene-0.21	ECERIFERUM 1-like	-1.86308	0	1.69763	1.21194
maker-scaffold00730-augustus-gene-0.36	HOTHEAD-like isoform X3	-1.00853	0	1.02757	0
maker-scaffold02141-augustus-gene-0.25	alcohol-forming fatty acyl-CoA reductase	-1.56427	0	0	-2.45295
augustus_masked-scaffold01670-abinit-gene-0.5	CYP86A32 fatty acid omega-hydroxylase	3.07484	3.40077	2.70181	5.92533
augustus_masked-scaffold01272-abinit-gene-0.3	HXXXD-type acyl-transferase	-1.76184	0	0	2.49048
maker-scaffold01206-snap-gene-0.26	Cytochrome P450	2.35537	1.95964	1.38995	4.56198
maker-scaffold12535-augustus-gene-0.7	ECERIFERUM 3-like	1.08309	0	0	0
maker-scaffold04574-augustus-gene-0.14	fatty alcohol 0-hydroxycinnamoyl transferase 1	2.39062	1.29138	0	3.21027
maker-scaffold11939-snap-gene-0.10	3'-N-debenzoyl-2'-deoxytaxol N-benzoyltransferase	0	3.43741	3.16993	0
maker-scaffold10860-augustus-gene-0.3	aldehyde decarbonylase	0	-1.73646	-1.91426	-4.33556
maker-scaffold09947-snap-gene-0.6	alcohol-forming fatty acyl-CoA reductase	0	-7.66305	-5.12168	-11.8854
maker-scaffold04276-snap-gene-0.23	purple acid phosphatase-like	0	1.50334	1.59258	2.42198
maker-scaffold02922-snap-gene-0.16	wax-ester synthase	0	-2.06593	-1.64461	-4.98547
maker-scaffold09347-snap-gene-0.7	protein HOTHEAD	0	-3.3331	-3.03878	-6.21967
maker-scaffold00947-augustus-gene-0.36	calcium binding protein	0	1.37627	1.00716	1.64683
maker-scaffold01343-augustus-gene-0.30	fatty acyl-CoA reductase 2	0	1.0261	0	0
maker-scaffold03042-augustus-gene-0.20	cinnamyl alcohol acyltransferase 1	0	1.24681	1.37518	1.83326
augustus_masked-scaffold01680-abinit-gene-0.0	fatty acid omega-hydroxylase	0	-2.65836	-3.14816	-3.41735
augustus_masked-scaffold00443-abinit-gene-0.5	Cytochrome P450 86A2	0	1.3538	1.82776	1.04896
augustus_masked-scaffold00502-abinit-gene-0.10	cytochrome P450 86B1	0	1.06788	1.15221	1.58871
maker-scaffold01380-snap-gene-0.37	aldehyde decarbonylase	0	-1.61763	-1.72158	-3.88768
augustus_masked-scaffold00369-abinit-gene-0.3	protein HOTHEAD-like	0	1.14263	1.28841	0
maker-scaffold06348-snap-gene-0.17	ECERIFERUM 1-like	0	-1.80188	-1.93282	-3.84879
maker-scaffold03333-augustus-gene-0.10	cinnamyl alcohol acyltransferase 1	0	1.40486	1.08809	1.37729
maker-scaffold14040-augustus-gene-0.8	O-acyltransferase WSD1-like	0	-2.32317	-2.25488	-3.08746
maker-scaffold01243-snap-gene-0.34	alcohol-forming fatty acyl-CoA reductase	0	-9.32343	-9.32343	-9.32343
maker-scaffold05535-snap-gene-0.20	fatty acyl-CoA reductase 2	0	1.49348	3.0808	4.79926
maker-scaffold06501-snap-gene-0.15	acyl CoA reductase	0	-5.37314	-4.87329	-4.32874
maker-scaffold05185-augustus-gene-0.8	acyl CoA reductase	0	-7.75266	-6.01569	-5.87819
maker-scaffold08687-augustus-gene-0.3	cinnamyl alcohol acyltransferase 1	0	3.43288	2.81541	3.15959
maker-scaffold00572-snap-gene-1.10	O-acyltransferase WSD1-like	0	-3.48352	-2.59455	-2.76267
maker-scaffold03654-augustus-gene-0.9	spermidine hydroxycinnamoyl transferase	0	3.42201	0	3.01767
maker-scaffold07189-augustus-gene-0.10	wax-ester synthase	0	-2.48736	-2.11719	-5.70495
maker-scaffold01343-augustus-gene-0.32	O-acyltransferase WSD1	0	3.95103	4.87813	4.57089
maker-scaffold09947-snap-gene-0.5	acyl CoA reductase	0	-8.633	-5.49835	-9.45612
maker-scaffold01441-snap-gene-0.32	O-acyltransferase WSD1-like	0	1.36909	1.35936	1.84939
augustus_masked-scaffold00491-abinit-gene-0.4	taxadien-5-alpha-ol O-acetyltransferase-like	0	0	-1.0095	-1.30857
augustus_masked-scaffold25486-abinit-gene-0.0	shikimate O-hydroxycinnamoyltransferase	0	0	2.0915	4.78883
augustus_masked-scaffold05208-abinit-gene-0.1	ECERIFERUM 1-like	0	0	2.75242	2.7191
maker-scaffold03705-augustus-gene-0.11	Cytochrome P450	0	0	2.4021	3.98706
maker-scaffold16856-augustus-gene-0.2	Iron(III)-zinc(II) purple acid phosphatase precursor	0	0	1.11315	1.20426
maker-scaffold00909-augustus-gene-0.35	fatty acyl-CoA reductase 2	0	0	2.43563	5.02989
augustus_masked-scaffold00101-abinit-gene-1.2	Cytochrome P450	0	0	-1.32241	-4.75683
maker-scaffold01176-snap-gene-0.40	protein HOTHEAD-like	0	0	0	2.16099
maker-scaffold04452-augustus-gene-0.9	shikimate O-hydroxycinnamoyltransferase-like	0	0	0	3.83656
augustus_masked-scaffold04846-abinit-gene-0.9	cytochrome P450	0	0	0	1.85452
maker-scaffold00098-snap-gene-1.30	omega-hydroxypalmitate O-feruloyl transferase	0	0	0	-2.17617
maker-scaffold00104-augustus-gene-1.44	fatty acid omega-hydroxylase	0	0	0	1.54414

## Sheet: oxidation-reduction
Gene ID	DES	log2Ratio(HL_Gall_A/HL_CK)	log2Ratio(HL_Gall_B/HL_CK)	log2Ratio(HL_Gall_C/HL_CK)	log2Ratio(HL_Gall_D/HL_CK)
maker-scaffold10257-snap-gene-0.7	Fe superoxide dismutase	0	-2.92605	-1.84013	-2.9508
maker-scaffold00075-snap-gene-1.27	superoxide dismutase	0	-1.73699	-1.29904	-1.64745
augustus_masked-scaffold00075-abinit-gene-1.2	superoxide dismutase 7a	0	-1.62971	-1.34435	-1.76
maker-scaffold05107-snap-gene-0.19	superoxide dismutase, Fe-Mn family	0	-5.0724	-3.42071	-4.82943
maker-scaffold00657-snap-gene-0.35	superoxide dismutase 5	0	0	0	1.56012
snap_masked-scaffold00568-abinit-gene-0.13	catalase isozyme 1	0	1.45971	1.59704	1.87341
maker-scaffold00568-snap-gene-0.19	catalase isozyme 1-like	0	2.11173	1.58755	2.2164
maker-scaffold39560-snap-gene-0.1	peroxidase 55-like	2.59505	2.0226	0	5.00757
maker-scaffold04607-augustus-gene-0.13	peroxidase 72	1.45066	2.12245	1.67473	3.31979
maker-scaffold14166-augustus-gene-0.9	peroxidase 51	1.99087	0	0	0
maker-scaffold01070-augustus-gene-0.52	peroxidase 4	2.10561	3.12458	3.62696	5.75082
maker-scaffold04274-snap-gene-0.25	Peroxidase superfamily protein	1.75089	2.97008	1.98103	1.7021
maker-scaffold02740-augustus-gene-0.16	Peroxidase 24	1.00335	2.38366	2.12986	3.60606
maker-scaffold01070-snap-gene-0.54	peroxidase N1-like	3.17316	1.183	1.94345	3.97283
augustus_masked-scaffold00006-abinit-gene-0.18	peroxidase	-1.53826	3.41097	2.96219	2.82027
maker-scaffold02416-augustus-gene-0.20	peroxidase 72	1.40741	3.94919	3.29244	3.73544
maker-scaffold02833-augustus-gene-0.28	peroxidase	2.58496	3.58727	3.07764	4.9018
augustus_masked-scaffold00920-abinit-gene-0.3	peroxidase 4-like	-1.29211	0	0	-3.21049
augustus_masked-scaffold01596-abinit-gene-0.14	peroxidase	2.34577	1.80735	0	3.80907
maker-scaffold02860-snap-gene-0.29	peroxidase	-1.31762	-1.93662	0	-1.51952
maker-scaffold00981-snap-gene-0.24	peroxidase 7	2.34192	1.73361	0	5.70044
maker-scaffold06633-augustus-gene-0.18	peroxidase precursor	1.84782	2.18148	1.95487	3.17713
augustus_masked-scaffold03320-abinit-gene-0.2	peroxidase 66	-1.3338	0	0	0
augustus_masked-scaffold00813-abinit-gene-0.0	peroxidase	-1.30701	-5.43051	-3.45231	-8.10474
maker-scaffold01259-snap-gene-0.37	peroxidase	-1.39023	-4.81014	-4.465	-5.43463
augustus_masked-scaffold35428-abinit-gene-0.0	peroxidase 5-like	1.4095	0	0	2.30222
maker-scaffold08335-augustus-gene-0.12	peroxidase	3.15199	3.69678	3.66195	2.30044
maker-scaffold00835-augustus-gene-0.38	glutathione peroxidase 2 isoform X1	1.49745	2.92179	2.372	4.05634
augustus_masked-scaffold04814-abinit-gene-0.1	peroxidase 64-like	-1.25195	2.63257	3.27951	2.03354
maker-scaffold02099-augustus-gene-0.29	peroxidase P7	2.28052	0	0	1.86134
maker-scaffold38000-augustus-gene-0.2	peroxidase	1.39913	0	0	2.632
maker-scaffold00920-augustus-gene-0.43	peroxidase 4	1.81983	1.50107	0	3.84829
maker-scaffold20052-augustus-gene-0.2	peroxidase	2.80653	2.30109	1.10794	6.39935
snap_masked-scaffold20841-abinit-gene-0.0	peroxidase 1	0	1.49657	2.40028	2.22956
maker-scaffold04663-snap-gene-0.15	peroxidase 16	0	3.17288	2.9604	2.08707
maker-scaffold00628-snap-gene-0.51	peroxidase 3	0	1.6118	0	0
augustus_masked-scaffold02499-abinit-gene-0.0	peroxidase 73-like	0	3.23986	2.49912	2.24622
augustus_masked-scaffold06006-abinit-gene-0.0	L-ascorbate peroxidase	0	1.55755	1.59956	2.19563
augustus_masked-scaffold27311-abinit-gene-0.0	peroxidase 48	0	1.11049	0	1.94906
snap_masked-scaffold05637-abinit-gene-0.16	peroxidase 48	0	-1.58382	-1.34492	-1.27978
maker-scaffold21056-augustus-gene-0.5	peroxidase 25	0	2.22386	2.55371	3.43487
maker-scaffold06006-snap-gene-0.10	L-ascorbate peroxidase 2	0	1.09042	1.13794	2.07289
maker-scaffold02809-augustus-gene-0.13	Peroxidase 42	0	2.51915	1.42975	0
maker-scaffold07517-snap-gene-0.9	peroxidase	0	-1.81901	-1.11734	-1.68779
maker-scaffold21605-augustus-gene-0.3	L-ascorbate peroxidase	0	-1.132	0	-1.17585
maker-scaffold04818-snap-gene-0.14	peroxidase precursor	0	-1.14298	-1.48313	0
maker-scaffold01520-snap-gene-0.24	peroxidase 9	0	2.33015	0	4.023
snap_masked-scaffold27242-abinit-gene-0.1	L-ascorbate peroxidase	0	1.06042	0	0
maker-scaffold08994-augustus-gene-0.8	peroxidase N1-like	0	-1.61702	-1.80277	-3.65539
maker-scaffold15665-augustus-gene-0.2	peroxidase	0	8.49852	0	0
maker-scaffold07602-augustus-gene-0.9	L-ascorbate peroxidase	0	1.42578	1.42263	2.02631
maker-scaffold16418-augustus-gene-0.4	peroxidase 15	0	-1.90304	-1.90304
maker-scaffold05567-augustus-gene-0.14	peroxidase	0	1.0793	0	1.23664
snap_masked-scaffold13670-abinit-gene-0.6	peroxidase	0	-1.22887	-1.98669	-4.37036
maker-scaffold00448-snap-gene-0.55	Peroxidase	0	-1.55992	-1.83013	-3.21741
maker-scaffold08761-snap-gene-0.13	peroxidase	0	-7.12722	-4.68361	-7.86419
maker-scaffold02463-snap-gene-0.34	L-ascorbate peroxidase 3	0	0	1.38851	0
maker-scaffold20130-snap-gene-0.5	Peroxidase 48	0	0	1.07959	1.11581
maker-scaffold03169-snap-gene-0.32	peroxidase	0	0	1.44394	0
maker-scaffold01024-augustus-gene-0.32	class III peroxidase	0	0	0	-1.10851
maker-scaffold02829-snap-gene-0.26	peroxidase	0	0	0	-1.87053
maker-scaffold17852-snap-gene-0.3	peroxidase 2	0	0	0	7.4457
maker-scaffold18414-augustus-gene-0.5	peroxidase	0	0	0	4.77124
maker-scaffold06580-snap-gene-0.15	Peroxidase 48	0	0	0	2.43942
maker-scaffold27522-augustus-gene-0.2	peroxidase	0	0	0	4.1992
augustus_masked-scaffold01510-abinit-gene-0.8	peroxidase 2	0	0	0	6.77698
maker-scaffold07630-snap-gene-0.16	peroxidase 1-like isoform X1	0	0	0	8.35168
maker-scaffold01353-augustus-gene-0.37	peroxidase 1-like	0	0	0	6.69116
maker-scaffold26475-snap-gene-0.3	peroxidase 5-like	0	0	0	8.89412
maker-scaffold00981-snap-gene-0.23	peroxidase 1-like	0	0	0	2.84264
maker-scaffold14720-snap-gene-0.9	peroxidase 5-like	0	0	0	6.45564
maker-scaffold01718-augustus-gene-0.36	peroxidase 10-like	0	0	0	5.38437
maker-scaffold03816-snap-gene-0.31	peroxidase 17-like	0	0	0	1.15485
maker-scaffold18128-augustus-gene-0.2	peroxidase 5-like	0	0	0	4.28379
maker-scaffold03311-snap-gene-0.21	peroxidase 20 precursor	0	0	0	7.64145
maker-scaffold01868-snap-gene-0.18	peroxidase 1-like	0	0	0	1.73308
maker-scaffold00157-augustus-gene-1.32	peroxidase 24-like	0	0	0	4.02082

## Sheet: response to stress
Gene ID	DES	log2Ratio(HL_Gall_A/HL_CK)	log2Ratio(HL_Gall_B/HL_CK)	log2Ratio(HL_Gall_C/HL_CK)	log2Ratio(HL_Gall_D/HL_CK)
augustus_masked-scaffold03320-abinit-gene-0.2	gi|645257218|ref|XP_008234311.1|/2.27885e-117/PREDICTED: peroxidase 66 [Prunus mume]	-1.3338	0	0	0
augustus_masked-scaffold05273-abinit-gene-0.10	gi|381146579|gb|AFF59691.1|/2.98094e-80/Bet v 1 allergen [Quercus suber]	1.77673	1.53953	1.08679	3.1695
maker-scaffold01070-augustus-gene-0.52	gi|854930414|gb|AKN79297.1|/1.42376e-124/peroxidase 4 [Betula platyphylla]	2.10561	3.12458	3.62696	5.75082
maker-scaffold05273-augustus-gene-0.19	gi|16555781|emb|CAD10374.1|/7.7499e-85/ypr10 [Castanea sativa]	-1.53493	1.59011	1.81517	1.12585
maker-scaffold13624-augustus-gene-0.2	gi|71793966|emb|CAJ21172.1|/0/alcohol dehydrogenase [Alnus glutinosa]	1.61063	2.7245	2.68079	3.83981
maker-scaffold10990-augustus-gene-0.6	gi|590661523|ref|XP_007035697.1|/1.36445e-66/Pathogenesis-related protein 10.5 [Theobroma cacao]	3.02895	3.90559	3.92112	5.59548
maker-scaffold00413-snap-gene-0.44	gi|702375459|ref|XP_010062438.1|/5.99219e-16/PREDICTED: proteinase inhibitor PSI-1.2 [Eucalyptus grandis]	-2.82867	-4.13206	-3.62775	0
maker-scaffold08335-augustus-gene-0.12	gi|959846170|gb|ALR73826.1|/1.39561e-145/peroxidase [Betula platyphylla]	3.15199	3.69678	3.66195	2.30044
augustus_masked-scaffold05538-abinit-gene-0.1	gi|694436723|ref|XP_009345452.1|/4.06018e-107/PREDICTED: protein P21-like [Pyrus x bretschneideri]	-1.12353	-5.95269	-4.79793	-7.70387
maker-scaffold00981-snap-gene-0.24	gi|854930506|gb|AKN79300.1|/1.07585e-116/peroxidase 7 [Betula platyphylla]	2.34192	1.73361	0	5.70044
augustus_masked-scaffold06739-abinit-gene-0.3	gi|694436723|ref|XP_009345452.1|/3.43715e-106/PREDICTED: protein P21-like [Pyrus x bretschneideri]	-2.27694	0	0	3.63206
augustus_masked-scaffold04814-abinit-gene-0.1	gi|743875594|ref|XP_011034979.1|/1.0036e-130/PREDICTED: peroxidase 64-like [Populus euphratica]	-1.25195	2.63257	3.27951	2.03354
maker-scaffold13386-snap-gene-0.5	gi|25091419|sp|Q9SMH2.1|TLP1_CASSA/6.01189e-130/RecName: Full=Thaumatin-like protein 1; Flags: Precursor [Castanea sativa]	2.20947	1.99164	2.53582	5.23628
maker-scaffold04607-augustus-gene-0.13	gi|255561000|ref|XP_002521512.1|/1.22155e-140/PREDICTED: peroxidase 72 [Ricinus communis]	1.45066	2.12245	1.67473	3.31979
augustus_masked-scaffold10479-abinit-gene-0.4	gi|212291464|gb|ACJ23861.1|/2.29756e-85/Cas s 1 pollen allergen [Castanea sativa]	-3.55849	0	0	-3.20542
augustus_masked-scaffold05895-abinit-gene-0.0	gi|694436723|ref|XP_009345452.1|/9.66389e-109/PREDICTED: protein P21-like [Pyrus x bretschneideri]	-1.02055	-3.82653	-4.06801	-5.53608
maker-scaffold31547-augustus-gene-0.0	gi|567202611|ref|XP_006408015.1|/3.75736e-13/hypothetical protein EUTSA_v10021802mg [Eutrema salsugineum]	1.45771	3.02498	2.34071	2.77366
maker-scaffold04274-snap-gene-0.25	gi|590630492|ref|XP_007027286.1|/5.81843e-147/Peroxidase superfamily protein [Theobroma cacao]	1.75089	2.97008	1.98103	1.7021
maker-scaffold06618-augustus-gene-0.11	gi|674241120|gb|KFK33885.1|/1.42626e-17/hypothetical protein AALP_AA5G072900 [Arabis alpina]	2.68379	0	0	0
maker-scaffold01259-snap-gene-0.37	gi|590593665|ref|XP_007017633.1|/1.69713e-155/Peroxidase superfamily protein [Theobroma cacao]	-1.39023	-4.81014	-4.465	-5.43463
maker-scaffold00835-augustus-gene-0.38	gi|1000945638|ref|XP_002529755.2|/3.7411e-80/PREDICTED: probable glutathione peroxidase 2 isoform X1 [Ricinus communis]	1.49745	2.92179	2.372	4.05634
maker-scaffold15198-augustus-gene-0.3	gi|743888841|ref|XP_011038564.1|/5.19949e-93/PREDICTED: pro-hevein-like [Populus euphratica]	3.66537	4.03984	4.08631	5.58822
maker-scaffold08448-augustus-gene-0.9	gi|661885655|emb|CDP10660.1|/2.46886e-17/unnamed protein product [Coffea canephora]	-9.92085	-3.40778	-9.92085	1.03843
maker-scaffold21021-augustus-gene-0.3	gi|460367475|ref|XP_004229599.1|/3.58494e-35/PREDICTED: chaperone protein dnaJ 1, mitochondrial [Solanum lycopersicum]	-2.98138	-1.38414	-1.69693	-1.79105
augustus_masked-scaffold16134-abinit-gene-0.0	gi|25091419|sp|Q9SMH2.1|TLP1_CASSA/2.22888e-124/RecName: Full=Thaumatin-like protein 1; Flags: Precursor [Castanea sativa]	-1.26107	-1.77148	0	1.4926
maker-scaffold02740-augustus-gene-0.16	gi|703105752|ref|XP_010098323.1|/1.02082e-138/Peroxidase 24 [Morus notabilis]	1.00335	2.38366	2.12986	3.60606
maker-scaffold02860-snap-gene-0.29	gi|2129513|pir||S60054/4.801e-123/peroxidase (EC 1.11.1.7) A3a precursor - Japanese aspen x large-toothed aspen	-1.31762	-1.93662	0	-1.51952
maker-scaffold02099-augustus-gene-0.29	gi|356543098|ref|XP_003540000.1|/6.84861e-124/PREDICTED: peroxidase P7 [Glycine max]	2.28052	0	0	1.86134
maker-scaffold18268-augustus-gene-0.2	gi|3643249|gb|AAC36740.1|/4.1409e-75/thaumatin-like protein precursor Mdtl1 [Malus domestica]	-1.47757	1.13208	2.11844	0
maker-scaffold04140-augustus-gene-0.20	gi|212291472|gb|ACJ23865.1|/2.44422e-74/Fag s 1 pollen allergen [Fagus sylvatica]	2.79179	1.57767	1.426	4.43602
maker-scaffold08208-snap-gene-0.12	gi|703142261|ref|XP_010107710.1|/1.43402e-49/hypothetical protein L484_013325 [Morus notabilis]	2.0522	0	0	0
maker-scaffold00920-augustus-gene-0.43	gi|225448619|ref|XP_002278996.1|/1.82828e-153/PREDICTED: peroxidase 4 [Vitis vinifera]	1.81983	1.50107	0	3.84829
maker-scaffold23182-snap-gene-0.5	gi|297742527|emb|CBI34676.3|/1.36333e-52/unnamed protein product [Vitis vinifera]	1.02342	0	0	-1.59142
maker-scaffold07548-augustus-gene-0.9	gi|719978918|ref|XP_010249317.1|/4.47323e-19/PREDICTED: chalcone synthase [Nelumbo nucifera]	1.16164	1.33082	1.4902	1.10053
augustus_masked-scaffold08010-abinit-gene-0.0	gi|590661489|ref|XP_007035687.1|/7.29753e-74/Pathogenesis-related protein 10.9 [Theobroma cacao]	2.64909	1.4134	1.52394	3.7926
maker-scaffold01070-snap-gene-0.54	gi|802688354|ref|XP_012082633.1|/8.06741e-132/PREDICTED: peroxidase N1-like [Jatropha curcas]	3.17316	1.183	1.94345	3.97283
maker-scaffold05273-snap-gene-0.26	gi|381146579|gb|AFF59691.1|/2.57012e-81/Bet v 1 allergen [Quercus suber]	1.76791	1.99869	1.56902	3.11009
augustus_masked-scaffold10479-abinit-gene-0.1	gi|381146575|gb|AFF59689.1|/2.45383e-84/Bet v 1 allergen [Quercus suber]	3.40074	3.21551	3.82	5.22804
maker-scaffold24720-snap-gene-0.3	gi|571437981|ref|XP_006574418.1|/9.80271e-14/PREDICTED: uncharacterized protein LOC100794560 isoform X1 [Glycine max]	-1.29073	-1.7443	-1.45396	-1.01101
maker-scaffold18069-augustus-gene-0.4	gi|255590991|ref|XP_002535412.1|/3.45154e-27/PREDICTED: MLP-like protein 28 [Ricinus communis]	3.44401	1.81097	2.27389	5.78458
augustus_masked-scaffold21204-abinit-gene-0.0	gi|590661489|ref|XP_007035687.1|/3.62173e-73/Pathogenesis-related protein 10.9 [Theobroma cacao]	2.24736	1.62156	2.1008	2.48145
augustus_masked-scaffold08010-abinit-gene-0.2	gi|590661485|ref|XP_007035686.1|/5.81766e-76/MLP-like protein 423 [Theobroma cacao]	1.8839	0	3.30246	6.12097
maker-scaffold14166-augustus-gene-0.9	gi|802645824|ref|XP_012079377.1|/2.62242e-142/PREDICTED: peroxidase 51 [Jatropha curcas]	1.99087	0	0	0
maker-scaffold02416-augustus-gene-0.20	gi|255561000|ref|XP_002521512.1|/1.18178e-144/PREDICTED: peroxidase 72 [Ricinus communis]	1.40741	3.94919	3.29244	3.73544
snap_masked-scaffold03226-abinit-gene-0.18	gi|388497636|gb|AFK36884.1|/3.2596e-79/unknown [Medicago truncatula]	-3.77468	-3.63495	-2.94996	-4.9294
augustus_masked-scaffold00813-abinit-gene-0.0	gi|590593665|ref|XP_007017633.1|/3.662e-150/Peroxidase superfamily protein [Theobroma cacao]	-1.30701	-5.43051	-3.45231	-8.10474
snap_masked-scaffold01058-abinit-gene-1.5	gi|171259253|ref|YP_001122788.2|/5.49036e-62/photosystem II protein D1 [Phaseolus vulgaris]	-1.21942	0	0	0
augustus_masked-scaffold00645-abinit-gene-0.13	gi|694354493|ref|XP_009358459.1|/1.68711e-26/PREDICTED: CBL-interacting serine/threonine-protein kinase 6 [Pyrus x bretschneideri]	0	1.20489	0	0
maker-scaffold07267-augustus-gene-0.8	gi|743888845|ref|XP_011038565.1|/7.37835e-82/PREDICTED: pathogenesis-related protein PR-4-like isoform X1 [Populus euphratica]	0	-1.75984	-1.79589	1.91388
maker-scaffold06104-snap-gene-0.17	gi|659124408|ref|XP_008462146.1|/2.62128e-19/PREDICTED: heat shock 70 kDa protein 15-like [Cucumis melo]	0	-1.04259	0	-1.0329
maker-scaffold08994-augustus-gene-0.8	gi|802688354|ref|XP_012082633.1|/2.83277e-133/PREDICTED: peroxidase N1-like [Jatropha curcas]	0	-1.61702	-1.80277	-3.65539
maker-scaffold07251-augustus-gene-0.9	gi|985560750|gb|AMD11606.1|/1.90524e-62/LEA1 [Betula platyphylla]	0	1.50756	2.49329	0
maker-scaffold05567-augustus-gene-0.14	gi|567865969|ref|XP_006425607.1|/3.97884e-155/hypothetical protein CICLE_v10026054mg [Citrus clementina]	0	1.0793	0	1.23664
maker-scaffold04678-snap-gene-0.15	gi|567896852|ref|XP_006440914.1|/0/hypothetical protein CICLE_v10018746mg [Citrus clementina]	0	-2.01896	-1.73391	-1.89523
maker-scaffold05535-snap-gene-0.20	gi|823174055|ref|XP_012485655.1|/1.31815e-121/PREDICTED: fatty acyl-CoA reductase 2 [Gossypium raimondii]	0	1.49348	3.0808	4.79926
augustus_masked-scaffold02499-abinit-gene-0.0	gi|719970749|ref|XP_010272213.1|/2.08755e-155/PREDICTED: peroxidase 73-like [Nelumbo nucifera]	0	3.23986	2.49912	2.24622
maker-scaffold30267-snap-gene-0.4	gi|596020604|ref|XP_007218942.1|/0/hypothetical protein PRUPE_ppa002331mg [Prunus persica]	0	-1.14985	-1.05355	-1.08066
augustus_masked-scaffold05114-abinit-gene-0.1	gi|734432857|gb|KHN46463.1|/5.69581e-54/S-norcoclaurine synthase [Glycine soja]	0	3.99581	3.16053	4.02671
maker-scaffold21286-snap-gene-0.4	gi|590617604|ref|XP_007023837.1|/5.76217e-84/DNA repair protein recA [Theobroma cacao]	0	-1.19153	0	0
maker-scaffold35939-augustus-gene-0.2	gi|657977120|ref|XP_008380461.1|/2.38246e-85/PREDICTED: thaumatin-like protein 1b [Malus domestica]	0	-2.37629	-1.96182	2.03929
maker-scaffold05330-snap-gene-0.15	gi|661885657|emb|CDP10662.1|/4.25796e-08/unnamed protein product [Coffea canephora]	0	-2.32467	-2.13403	2.31827
maker-scaffold05839-snap-gene-0.17	gi|731412156|ref|XP_010658261.1|/1.66242e-172/PREDICTED: protein ESKIMO 1 isoform X2 [Vitis vinifera]	0	1.78956	1.79947	1.70104
augustus_masked-scaffold24086-abinit-gene-0.0	gi|703142261|ref|XP_010107710.1|/3.10529e-20/hypothetical protein L484_013325 [Morus notabilis]	0	-3.17614	0	-2.08347
snap_masked-scaffold20841-abinit-gene-0.0	gi|109809965|gb|ABG46370.1|/4.2362e-17/rubber peroxidase 1 [Hevea brasiliensis]	0	1.49657	2.40028	2.22956
maker-scaffold02809-augustus-gene-0.13	gi|224076226|ref|XP_002304909.1|/2.12792e-165/Peroxidase 42 precursor family protein [Populus trichocarpa]	0	2.51915	1.42975	0
maker-scaffold10552-augustus-gene-0.3	gi|25091419|sp|Q9SMH2.1|TLP1_CASSA/2.81111e-143/RecName: Full=Thaumatin-like protein 1; Flags: Precursor [Castanea sativa]	0	-1.51155	0	1.06034
augustus_masked-scaffold00804-abinit-gene-0.0	gi|695045146|ref|XP_009410357.1|/1.81387e-18/PREDICTED: chitinase-like protein 1 [Musa acuminata subsp. malaccensis]	0	1.98935	2.49248	0
maker-scaffold19553-augustus-gene-0.5	gi|913341541|gb|AKU77213.1|/2.14921e-53/DNA mismatch repair protein, partial [Quercus glauca]	0	-1.77698	-1.75858	-1.40508
augustus_masked-scaffold10700-abinit-gene-0.0	gi|25091419|sp|Q9SMH2.1|TLP1_CASSA/1.43093e-131/RecName: Full=Thaumatin-like protein 1; Flags: Precursor [Castanea sativa]	0	-1.17744	0	4.90386
maker-scaffold04663-snap-gene-0.15	gi|702299408|ref|XP_010048668.1|/2.71691e-144/PREDICTED: peroxidase 16 [Eucalyptus grandis]	0	3.17288	2.9604	2.08707
maker-scaffold10460-snap-gene-0.13	gi|1354129|gb|AAB01895.1|/1.81789e-150/endochitinase [Castanea sativa]	0	-1.62194	-1.97318	-2.63301
maker-scaffold04528-snap-gene-0.14	gi|112982629|dbj|BAF03493.1|/3.99878e-103/Ku70 homolog [Populus nigra]	0	-1.55348	-1.00921	-1.48335
maker-scaffold15755-snap-gene-0.5	gi|596285261|ref|XP_007225427.1|/0/hypothetical protein PRUPE_ppa000475mg [Prunus persica]	0	-2.31177	-1.55833	-1.53666
augustus_masked-scaffold09805-abinit-gene-0.1	gi|734432857|gb|KHN46463.1|/1.13964e-54/S-norcoclaurine synthase [Glycine soja]	0	1.76025	0	1.38356
maker-scaffold02526-snap-gene-0.24	gi|567172474|ref|XP_006399541.1|/5.01627e-90/hypothetical protein EUTSA_v10014501mg [Eutrema salsugineum]	0	1.15414	0	1.08431
maker-scaffold12119-augustus-gene-0.4	gi|703135970|ref|XP_010106031.1|/7.01949e-119/Putative Glutamine amidotransferase [Morus notabilis]	0	-1.60059	-1.02737	-1.53607
augustus_masked-scaffold06006-abinit-gene-0.0	gi|116793261|gb|ABK26677.1|/1.07899e-12/unknown [Picea sitchensis]	0	1.55755	1.59956	2.19563
augustus_masked-scaffold04124-abinit-gene-0.3	gi|470144922|ref|XP_004308095.1|/0/PREDICTED: DNA mismatch repair protein MSH3 [Fragaria vesca subsp. vesca]	0	-1.0234	0	-1.00358
augustus_masked-scaffold02611-abinit-gene-0.0	gi|225445278|ref|XP_002284605.1|/3.35669e-51/PREDICTED: multiprotein-bridging factor 1c [Vitis vinifera]	0	1.86923	1.18098	1.35058
maker-scaffold24835-snap-gene-0.3	gi|657977120|ref|XP_008380461.1|/3.09394e-51/PREDICTED: thaumatin-like protein 1b [Malus domestica]	0	-2.93339	-2.8625	-1.0786
maker-scaffold02132-augustus-gene-0.26	gi|222139394|gb|ACM45716.1|/3.92612e-119/class IV chitinase [Pyrus x bretschneideri x Pyrus pyrifolia]	0	-3.75524	-3.98177	-2.71715
maker-scaffold03039-augustus-gene-0.25	gi|976918491|gb|KVI03667.1|/2.17704e-145/beta-tubulin [Cynara cardunculus var. scolymus]	0	-3.22201	-2.66594	-2.47969
augustus_masked-scaffold00353-abinit-gene-1.4	gi|802596430|ref|XP_012072244.1|/5.19614e-57/PREDICTED: MLP-like protein 31 [Jatropha curcas]	0	3.57361	3.20457	3.24479
maker-scaffold21056-augustus-gene-0.5	gi|719981365|ref|XP_010250105.1|/9.30361e-103/PREDICTED: peroxidase 25 [Nelumbo nucifera]	0	2.22386	2.55371	3.43487
maker-scaffold07267-augustus-gene-0.9	gi|224123432|ref|XP_002319077.1|/3.03651e-81/class 4 pathogenesis-related family protein [Populus trichocarpa]	0	-2.06113	-2.34718	1.58258
maker-scaffold03006-snap-gene-0.29	gi|567903990|ref|XP_006444483.1|/0/hypothetical protein CICLE_v10018525mg [Citrus clementina]	0	-1.42372	-1.25035	-1.3616
maker-scaffold03712-snap-gene-0.21	gi|743930638|ref|XP_011009574.1|/1.50775e-35/PREDICTED: thylakoid lumenal 29 kDa protein, chloroplastic isoform X3 [Populus euphratica]	0	-1.51457	-1.25964	1.37361
maker-scaffold00448-snap-gene-0.55	gi|590571437|ref|XP_007011594.1|/1.78119e-131/Peroxidase superfamily protein [Theobroma cacao]	0	-1.55992	-1.83013	-3.21741
snap_masked-scaffold06584-abinit-gene-0.9	gi|657977120|ref|XP_008380461.1|/4.82646e-29/PREDICTED: thaumatin-like protein 1b [Malus domestica]	0	-2.90793	-3.50992	-2.49029
augustus_masked-scaffold05755-abinit-gene-0.4	gi|567858482|ref|XP_006421924.1|/0/hypothetical protein CICLE_v10004755mg [Citrus clementina]	0	-1.6262	-1.20083	-2.08046
maker-scaffold00628-snap-gene-0.51	gi|470102979|ref|XP_004287925.1|/1.73341e-55/PREDICTED: peroxidase 3 [Fragaria vesca subsp. vesca]	0	1.6118	0	0
snap_masked-scaffold00568-abinit-gene-0.13	gi|823132870|ref|XP_012464632.1|/0/PREDICTED: catalase isozyme 1 [Gossypium raimondii]	0	1.45971	1.59704	1.87341
maker-scaffold05273-snap-gene-0.24	gi|381146579|gb|AFF59691.1|/7.82501e-77/Bet v 1 allergen [Quercus suber]	0	1.97317	2.00257	2.57232
snap_masked-scaffold28027-abinit-gene-0.1	gi|75755639|ref|YP_319745.1|/4.74187e-85/photosystem II protein D1 [Acorus calamus]	0	2.06201	1.98407	1.81291
snap_masked-scaffold02299-abinit-gene-0.24	gi|695078624|ref|XP_009386704.1|/5.36647e-20/PREDICTED: chitinase-like protein 1 [Musa acuminata subsp. malaccensis]	0	1.2543	1.00391	0
maker-scaffold14048-augustus-gene-0.2	gi|661885657|emb|CDP10662.1|/5.94905e-08/unnamed protein product [Coffea canephora]	0	-1.21957	0	4.22651
maker-scaffold00926-snap-gene-0.30	gi|502146520|ref|XP_004506489.1|/7.94718e-97/PREDICTED: ATP-dependent DNA helicase 2 subunit KU80-like [Cicer arietinum]	0	-1.23753	-1.34643	-1.3924
snap_masked-scaffold13670-abinit-gene-0.6	gi|641820394|gb|KDO40361.1|/8.94471e-44/hypothetical protein CISIN_1g020511mg [Citrus sinensis]	0	-1.22887	-1.98669	-4.37036
augustus_masked-scaffold00413-abinit-gene-0.1	gi|661885655|emb|CDP10660.1|/2.47685e-17/unnamed protein product [Coffea canephora]	0	-2.47897	-1.9596	1.4941
maker-scaffold16418-augustus-gene-0.4	gi|470118050|ref|XP_004295156.1|/2.1662e-83/PREDICTED: peroxidase 15 [Fragaria vesca subsp. vesca]	0	-1.90304	-1.90304	0
augustus_masked-scaffold00204-abinit-gene-0.12	gi|743825605|ref|XP_011022579.1|/1.14684e-69/PREDICTED: dirigent protein 5-like [Populus euphratica]	0	4.27407	3.14343	1.75687
maker-scaffold01245-augustus-gene-0.38	gi|595842261|ref|XP_007208383.1|/0/hypothetical protein PRUPE_ppa000572mg [Prunus persica]	0	0	1.56506	1.49317
augustus_masked-scaffold04528-abinit-gene-0.3	gi|743901463|ref|XP_011044051.1|/1.33661e-72/PREDICTED: ATP-dependent DNA helicase 2 subunit KU70 [Populus euphratica]	0	0	-1.11027	-1.07716
augustus_masked-scaffold11983-abinit-gene-0.0	gi|255590991|ref|XP_002535412.1|/3.00543e-23/PREDICTED: MLP-like protein 28 [Ricinus communis]	0	0	7.4457	14.4555
augustus_masked-scaffold35994-abinit-gene-0.0	gi|731428465|ref|XP_010664348.1|/6.3652e-58/PREDICTED: thylakoid lumenal 29 kDa protein, chloroplastic [Vitis vinifera]	0	0	-2.72098	0
snap_masked-scaffold04528-abinit-gene-0.8	gi|971581649|ref|XP_006364703.2|/4.41765e-14/PREDICTED: ATP-dependent DNA helicase 2 subunit KU70 [Solanum tuberosum]	0	0	-1.07126	-1.80518
maker-scaffold02463-snap-gene-0.34	gi|470107053|ref|XP_004289865.1|/1.14612e-38/PREDICTED: L-ascorbate peroxidase 3, peroxisomal [Fragaria vesca subsp. vesca]	0	0	1.38851	0
snap_masked-scaffold01324-abinit-gene-0.27	gi|702446283|ref|XP_010024638.1|/9.33856e-112/PREDICTED: thaumatin-like protein [Eucalyptus grandis]	0	0	0	8.57869
maker-scaffold01353-augustus-gene-0.37	gi|743819966|ref|XP_011021015.1|/2.48788e-103/PREDICTED: cationic peroxidase 1-like [Populus euphratica]	0	0	0	6.69116
snap_masked-scaffold00315-abinit-gene-1.24	gi|225465847|ref|XP_002264859.1|/9.07163e-36/PREDICTED: NADPH:quinone oxidoreductase [Vitis vinifera]	0	0	0	4.13864
augustus_masked-scaffold00502-abinit-gene-0.1	gi|595858555|ref|XP_007210768.1|/0/hypothetical protein PRUPE_ppa020149mg [Prunus persica]	0	0	0	1.60322
maker-scaffold01112-snap-gene-0.32	gi|590697115|ref|XP_007045349.1|/8.67666e-116/Lignin-forming anionic peroxidase [Theobroma cacao]	0	0	0	7.1964
maker-scaffold11445-augustus-gene-0.14	gi|590697115|ref|XP_007045349.1|/1.58281e-123/Lignin-forming anionic peroxidase [Theobroma cacao]	0	0	0	4.72133
maker-scaffold00066-snap-gene-1.33	gi|778686354|ref|XP_011652379.1|/0/PREDICTED: double-strand break repair protein MRE11 isoform X1 [Cucumis sativus]	0	0	0	-1.11118
maker-scaffold01112-snap-gene-0.31	gi|590697115|ref|XP_007045349.1|/7.04966e-132/Lignin-forming anionic peroxidase [Theobroma cacao]	0	0	0	8.04985
augustus_masked-scaffold01510-abinit-gene-0.8	gi|590661092|ref|XP_007035579.1|/9.18581e-140/Cationic peroxidase 2 precursor [Theobroma cacao]	0	0	0	6.77698
augustus_masked-scaffold22434-abinit-gene-0.0	gi|566196267|ref|XP_002317754.2|/6.79003e-142/hypothetical protein POPTR_0012s01620g [Populus trichocarpa]	0	0	0	1.25816
maker-scaffold04149-snap-gene-0.7	gi|567914275|ref|XP_006449451.1|/1.90228e-120/hypothetical protein CICLE_v10017786mg [Citrus clementina]	0	0	0	-3.67209
augustus_masked-scaffold00315-abinit-gene-1.6	gi|645251442|ref|XP_008231680.1|/2.27035e-61/PREDICTED: NADPH:quinone oxidoreductase-like [Prunus mume]	0	0	0	5.25824
maker-scaffold01024-augustus-gene-0.32	gi|591403356|gb|AHL39150.1|/6.30988e-141/class III peroxidase [Populus trichocarpa]	0	0	0	-1.10851
maker-scaffold00157-augustus-gene-1.32	gi|802581787|ref|XP_012069910.1|/5.99328e-101/PREDICTED: peroxidase 24-like [Jatropha curcas]	0	0	0	4.02082
augustus_masked-scaffold00107-abinit-gene-0.17	gi|351727373|ref|NP_001238694.1|/2.78135e-27/protease inhibitor-like [Glycine max]	0	0	0	5.07354
maker-scaffold03311-snap-gene-0.21	gi|566146871|ref|XP_006368439.1|/2.74119e-139/Peroxidase 20 precursor family protein [Populus trichocarpa]	0	0	0	7.64145
maker-scaffold00601-augustus-gene-0.24	gi|703134069|ref|XP_010105546.1|/1.46939e-96/hypothetical protein L484_019289 [Morus notabilis]	0	0	0	-1.04467
augustus_masked-scaffold00107-abinit-gene-0.16	gi|351727373|ref|NP_001238694.1|/3.94181e-23/protease inhibitor-like [Glycine max]	0	0	0	11.2988
snap_masked-scaffold00502-abinit-gene-0.19	gi|923667890|ref|XP_013649657.1|/1.76505e-39/PREDICTED: alpha-dioxygenase 2-like [Brassica napus]	0	0	0	1.61108
maker-scaffold07630-snap-gene-0.16	gi|720025100|ref|XP_010263838.1|/5.29933e-129/PREDICTED: cationic peroxidase 1-like isoform X1 [Nelumbo nucifera]	0	0	0	8.35168
snap_masked-scaffold02299-abinit-gene-0.24	gi|695078624|ref|XP_009386704.1|/5.36647e-20/PREDICTED: chitinase-like protein 1 [Musa acuminata subsp. malaccensis]	0	1.2543	1.00391	0
maker-scaffold22432-augustus-gene-0.2	gi|225431904|ref|XP_002276563.1|/1.18648e-75/PREDICTED: chitinase-like protein 2 [Vitis vinifera]	0	1.37897	1.62401	3.40021
maker-scaffold04967-snap-gene-0.10	gi|728827000|gb|KHG06992.1|/1.44714e-63/Chitinase-like protein 2 [Gossypium arboreum]	0	1.74024	2.43741	6.18953
maker-scaffold07402-augustus-gene-0.15	gi|566572557|gb|AHC69781.1|/4.58782e-113/chitinase [Quercus suber]	0	1.29123	1.08299	2.66944
augustus_masked-scaffold00804-abinit-gene-0.0	gi|695045146|ref|XP_009410357.1|/1.81387e-18/PREDICTED: chitinase-like protein 1 [Musa acuminata subsp. malaccensis]	0	0	2.49248	0
HR
maker-scaffold05455-augustus-gene-0.8	gi|313585354|gb|ADR70882.1|/0/respiratory burst oxidase D [Manihot esculenta]	1.01879	1.24423	1.27009	1.88957
maker-scaffold00765-snap-gene-0.29	gi|802652777|ref|XP_012080192.1|/0/PREDICTED: calcium-dependent protein kinase 10 [Jatropha curcas]	0	1.08235	1.50711	2.28974
maker-scaffold04168-augustus-gene-0.21	gi|596291517|ref|XP_007226356.1|/1.28821e-134/hypothetical protein PRUPE_ppa022331mg [Prunus persica]	0	0	-1.17776	-1.04606	calcium-dependent protein kinase
augustus_masked-scaffold00111-abinit-gene-1.1	gi|567888972|ref|XP_006437008.1|/0/hypothetical protein CICLE_v10030649mg [Citrus clementina]	0	3.52369	3.19772	4.1511	respiratory burst oxidase
maker-scaffold00508-augustus-gene-0.34	gi|566176283|ref|XP_006381569.1|/0/hypothetical protein POPTR_0006s13950g [Populus trichocarpa]	0	1.70592	1.63065	2.40653	respiratory burst oxidase
augustus_masked-scaffold11061-abinit-gene-0.0	gi|661895000|emb|CDP01999.1|/3.35275e-14/unnamed protein product [Coffea canephora]	0	0	0	7.55459	respiratory burst oxidase
augustus_masked-scaffold00111-abinit-gene-1.1	gi|567888972|ref|XP_006437008.1|/0/hypothetical protein CICLE_v10030649mg [Citrus clementina]	0	3.52369	3.19772	4.1511	respiratory burst oxidase
maker-scaffold00197-augustus-gene-0.25	gi|703160757|ref|XP_010112614.1|/0/Respiratory burst oxidase-like protein F [Morus notabilis]	0	0	0	1.34212
maker-scaffold03940-augustus-gene-0.18	gi|595821778|ref|XP_007204872.1|/0/hypothetical protein PRUPE_ppa002734mg [Prunus persica]	0	0	0	3.53459	calcium-dependent protein kinase
maker-scaffold06102-snap-gene-0.14	gi|337729587|gb|AEI70328.1|/0/calcium-dependent protein kinase [Hevea brasiliensis]	0	0	0	1.05776
maker-scaffold01711-augustus-gene-0.34	gi|950976288|ref|XP_014501261.1|/1.78147e-176/PREDICTED: uncharacterized protein LOC106762074 [Vigna radiata var. radiata]	0	0	0	-1.02985	calcium-dependent protein kinase

## Sheet: Peroxisome
Gene ID	DES	log2Ratio(HL_Gall_A/HL_CK)	log2Ratio(HL_Gall_B/HL_CK)	log2Ratio(HL_Gall_C/HL_CK)	log2Ratio(HL_Gall_D/HL_CK)
maker-scaffold06618-augustus-gene-0.11	gi|674241120|gb|KFK33885.1|/1.42626e-17/hypothetical protein AALP_AA5G072900 [Arabis alpina]	2.68379	0	0	0
maker-scaffold03414-augustus-gene-0.28	gi|595862763|ref|XP_007211461.1|/0/hypothetical protein PRUPE_ppa007390mg [Prunus persica]	-1.07483	1.37196	1.36407	1.65365
maker-scaffold05586-augustus-gene-0.8	gi|1000983573|ref|XP_002509782.2|/0/PREDICTED: oxalate--CoA ligase [Ricinus communis]	2.24467	2.85926	2.64415	3.30413
maker-scaffold08004-snap-gene-0.8	gi|590659670|ref|XP_007035192.1|/2.24495e-90/Peroxisomal membrane 22 kDa (Mpv17/PMP22) family protein isoform 1 [Theobroma cacao]	-1.22267	-3.08271	-3.01416	-2.31449
augustus_masked-scaffold11888-abinit-gene-0.2	gi|743786955|ref|XP_011029629.1|/0/PREDICTED: subtilisin-like protease [Populus euphratica]	-1.06684	0	0	0
maker-scaffold07308-snap-gene-0.10	gi|595798143|ref|XP_007201355.1|/5.58745e-74/hypothetical protein PRUPE_ppa010201mg [Prunus persica]	1.27218	-1.43329	-1.26474	0
maker-scaffold18225-augustus-gene-0.3	gi|225436689|ref|XP_002263184.1|/4.91806e-78/PREDICTED: alcohol-forming fatty acyl-CoA reductase isoform X1 [Vitis vinifera]	2.79821	0	0	0
maker-scaffold14416-augustus-gene-0.3	gi|694407224|ref|XP_009378364.1|/2.59122e-162/PREDICTED: peroxisomal (S)-2-hydroxy-acid oxidase GLO4-like [Pyrus x bretschneideri]	1.29376	1.93652	0	2.30463
maker-scaffold13492-snap-gene-0.5	gi|657977713|ref|XP_008380775.1|/4.56138e-165/PREDICTED: peroxisomal (S)-2-hydroxy-acid oxidase GLO4-like [Malus domestica]	1.15512	1.78237	0	2.2039
maker-scaffold10989-snap-gene-0.5	gi|703143377|ref|XP_010107999.1|/0/Long chain acyl-CoA synthetase 7 [Morus notabilis]	1.52591	2.16681	2.12635	3.03867
maker-scaffold09544-augustus-gene-0.9	gi|985463699|ref|XP_015388950.1|/0/PREDICTED: subtilisin-like protease SBT3.18 [Citrus sinensis]	-1.08366	1.23107	2.31378	1.67998
maker-scaffold06871-snap-gene-0.25	gi|645237084|ref|XP_008225042.1|/1.7239e-131/PREDICTED: bifunctional epoxide hydrolase 2-like [Prunus mume]	-1.03613	0	0	0
maker-scaffold06618-snap-gene-0.12	gi|566188025|ref|XP_002313667.2|/2.25086e-89/acyl CoA reductase family protein [Populus trichocarpa]	3.00232	-1.84874	-2.08006	-7.01866
maker-scaffold01243-snap-gene-0.35	gi|566188025|ref|XP_002313667.2|/1.54968e-156/acyl CoA reductase family protein [Populus trichocarpa]	3.33703	0	0	0
maker-scaffold12939-snap-gene-0.8	gi|802572007|ref|XP_012068325.1|/0/PREDICTED: subtilisin-like protease SBT1.7 [Jatropha curcas]	-1.51204	0	0	-1.47215
maker-scaffold11521-augustus-gene-0.6	gi|645259761|ref|XP_008235516.1|/2.46562e-178/PREDICTED: 3-ketoacyl-CoA thiolase 2, peroxisomal [Prunus mume]	1.06653	-2.04659	-1.08898	0
maker-scaffold02396-snap-gene-0.34	gi|645248331|ref|XP_008230248.1|/1.17588e-135/PREDICTED: mpv17-like protein isoform X2 [Prunus mume]	1.02773	0	0	0
augustus_masked-scaffold04821-abinit-gene-0.8	gi|595793383|ref|XP_007200440.1|/1.17237e-147/hypothetical protein PRUPE_ppa008875mg [Prunus persica]	2.55339	0	0	0
maker-scaffold02141-augustus-gene-0.25	gi|595823725|ref|XP_007205116.1|/0/hypothetical protein PRUPE_ppa004817mg [Prunus persica]	-1.56427	0	0	-2.45295
maker-scaffold04821-snap-gene-0.21	gi|595793383|ref|XP_007200440.1|/6.94121e-132/hypothetical protein PRUPE_ppa008875mg [Prunus persica]	3.33261	-1.58031	-1.33128	-5.46644
augustus_masked-scaffold00614-abinit-gene-0.9	gi|225440215|ref|XP_002278511.1|/3.59576e-94/PREDICTED: protein sym-1 [Vitis vinifera]	0	-1.2397	0	-1.4032
maker-scaffold21928-augustus-gene-0.3	gi|567868241|ref|XP_006426743.1|/6.19086e-76/hypothetical protein CICLE_v10025922mg [Citrus clementina]	0	1.76308	0	2.56518
snap_masked-scaffold05701-abinit-gene-0.10	gi|703120576|ref|XP_010102131.1|/1.00282e-10/Protein Mpv17 [Morus notabilis]	0	-1.94937	0	0
maker-scaffold00555-augustus-gene-0.35	gi|255580601|ref|XP_002531124.1|/0/PREDICTED: serine--glyoxylate aminotransferase [Ricinus communis]	0	1.56128	1.40096	2.07069
maker-scaffold21478-augustus-gene-0.2	gi|567868241|ref|XP_006426743.1|/1.34075e-166/hypothetical protein CICLE_v10025922mg [Citrus clementina]	0	1.26671	0	1.71821
maker-scaffold15108-augustus-gene-0.10	gi|657970975|ref|XP_008377255.1|/0/PREDICTED: xanthine dehydrogenase 1-like isoform X1 [Malus domestica]	0	1.18432	1.03294	1.43041
maker-scaffold10257-snap-gene-0.7	gi|614119665|gb|AHX36943.1|/1.5642e-130/Fe superoxide dismutase, partial [Betula platyphylla]	0	-2.92605	-1.84013	-2.9508
maker-scaffold08261-snap-gene-0.13	gi|731404603|ref|XP_002276338.2|/1.69208e-78/PREDICTED: LOW QUALITY PROTEIN: nudix hydrolase 15, mitochondrial [Vitis vinifera]	0	-1.59926	0	-2.25574
maker-scaffold15053-augustus-gene-0.4	gi|1000954622|ref|XP_015578190.1|/0/PREDICTED: isocitrate dehydrogenase [NADP] isoform X2 [Ricinus communis]	0	-1.23124	0	0
maker-scaffold03397-snap-gene-0.24	gi|731379600|ref|XP_010661277.1|/2.78658e-180/PREDICTED: probable transcriptional regulator SLK2 isoform X2 [Vitis vinifera]	0	-2.35468	-1.9237	-2.38165
maker-scaffold00729-augustus-gene-0.41	gi|567865187|ref|XP_006425216.1|/0/hypothetical protein CICLE_v10024941mg [Citrus clementina]	0	1.32522	1.13362	1.14987
maker-scaffold09947-snap-gene-0.6	gi|147852421|emb|CAN81280.1|/2.47647e-48/hypothetical protein VITISV_041831 [Vitis vinifera]	0	-7.66305	-5.12168	-11.8854
maker-scaffold14604-snap-gene-0.3	gi|802770593|ref|XP_012090657.1|/3.25685e-30/PREDICTED: 11-beta-hydroxysteroid dehydrogenase-like 4A isoform X2 [Jatropha curcas]	0	4.51252	0	4.85273
maker-scaffold02392-snap-gene-0.26	gi|590674560|ref|XP_007039203.1|/0/Subtilase family protein, putative [Theobroma cacao]	0	3.75401	3.14608	2.74169
maker-scaffold06098-augustus-gene-0.9	gi|590620870|ref|XP_007024651.1|/0/Subtilase family protein [Theobroma cacao]	0	1.21665	0	1.43134
maker-scaffold00075-snap-gene-1.27	gi|645228562|ref|XP_008221055.1|/9.39515e-62/PREDICTED: superoxide dismutase [Fe] 3, chloroplastic [Prunus mume]	0	-1.73699	-1.29904	-1.64745
maker-scaffold01659-snap-gene-0.26	gi|731399453|ref|XP_010653622.1|/7.99519e-120/PREDICTED: hydroxymethylglutaryl-CoA lyase, mitochondrial isoform X1 [Vitis vinifera]	0	1.17585	0	1.44509
maker-scaffold16370-snap-gene-0.4	gi|641852886|gb|KDO71745.1|/3.09085e-153/hypothetical protein CISIN_1g017221mg [Citrus sinensis]	0	1.5931	0	1.86598
augustus_masked-scaffold02422-abinit-gene-0.7	gi|645257258|ref|XP_008234331.1|/0/PREDICTED: subtilisin-like protease [Prunus mume]	0	-1.09988	0	-2.56637
snap_masked-scaffold00568-abinit-gene-0.13	gi|823132870|ref|XP_012464632.1|/0/PREDICTED: catalase isozyme 1 [Gossypium raimondii]	0	1.45971	1.59704	1.87341
maker-scaffold01343-augustus-gene-0.30	gi|951022833|ref|XP_014513025.1|/1.24064e-48/PREDICTED: fatty acyl-CoA reductase 2 [Vigna radiata var. radiata]	0	1.0261	0	0
maker-scaffold09190-snap-gene-0.11	gi|567868241|ref|XP_006426743.1|/9.33554e-161/hypothetical protein CICLE_v10025922mg [Citrus clementina]	0	1.193	0	1.84451
snap_masked-scaffold03409-abinit-gene-0.10	gi|694324666|ref|XP_009353339.1|/0/PREDICTED: probable sarcosine oxidase [Pyrus x bretschneideri]	0	1.25652	0	1.58115
maker-scaffold04131-augustus-gene-0.13	gi|595862152|ref|XP_007211343.1|/0/hypothetical protein PRUPE_ppa001355mg [Prunus persica]	0	-1.21546	0	-2.0085
maker-scaffold07955-augustus-gene-0.13	gi|595842502|ref|XP_007208434.1|/0/hypothetical protein PRUPE_ppa002282mg [Prunus persica]	0	1.28818	0	1.42432
maker-scaffold18790-augustus-gene-0.4	gi|694417213|ref|XP_009336688.1|/1.02834e-122/PREDICTED: zinc finger CCCH domain-containing protein 62-like [Pyrus x bretschneideri]	0	-1.6796	-2.28922	-2.72935
maker-scaffold01926-snap-gene-0.31	gi|641837730|gb|KDO56680.1|/0/hypothetical protein CISIN_1g013626mg [Citrus sinensis]	0	1.27843	0	1.56281
maker-scaffold38581-snap-gene-0.3	gi|802763068|ref|XP_012089987.1|/9.03296e-92/PREDICTED: xanthine dehydrogenase 1-like [Jatropha curcas]	0	1.25257	1.00054	1.45845
maker-scaffold06950-augustus-gene-0.11	gi|728845054|gb|KHG24497.1|/1.82239e-139/Epoxide hydrolase 2 [Gossypium arboreum]	0	-3.87129	-3.95102	-9.82549
maker-scaffold02983-snap-gene-0.20	gi|387235154|gb|AFJ74324.1|/0/peroxisomal 3-keto-acyl-CoA thiolase [Hevea brasiliensis]	0	1.00646	0	1.09691
snap_masked-scaffold39965-abinit-gene-0.1	gi|160690352|gb|ABX46023.1|/1.69459e-38/xanthine dehydrogenase, partial [Quercus virginiana]	0	1.02954	1.33364	1.40527
maker-scaffold01628-snap-gene-0.28	gi|702371273|ref|XP_010061692.1|/6.26071e-61/PREDICTED: protein sym-1-like isoform X1 [Eucalyptus grandis]	0	-1.77494	-1.18477	-1.68641
maker-scaffold02888-augustus-gene-0.16	gi|674935702|emb|CDX97546.1|/0/BnaA05g25330D [Brassica napus]	0	1.04878	0	0
maker-scaffold05104-snap-gene-0.28	gi|567868241|ref|XP_006426743.1|/1.5516e-155/hypothetical protein CICLE_v10025922mg [Citrus clementina]	0	1.87025	1.47658	1.65213
maker-scaffold00568-snap-gene-0.19	gi|645265094|ref|XP_008237989.1|/0/PREDICTED: catalase isozyme 1-like [Prunus mume]	0	2.11173	1.58755	2.2164
maker-scaffold01243-snap-gene-0.34	gi|595823725|ref|XP_007205116.1|/8.90774e-20/hypothetical protein PRUPE_ppa004817mg [Prunus persica]	0	-9.32343	-9.32343	-9.32343
maker-scaffold05535-snap-gene-0.20	gi|823174055|ref|XP_012485655.1|/1.31815e-121/PREDICTED: fatty acyl-CoA reductase 2 [Gossypium raimondii]	0	1.49348	3.0808	4.79926
maker-scaffold02869-augustus-gene-0.30	gi|147810850|emb|CAN71793.1|/2.20519e-71/hypothetical protein VITISV_022107 [Vitis vinifera]	0	-1.28366	0	0
maker-scaffold06501-snap-gene-0.15	gi|566188025|ref|XP_002313667.2|/6.05603e-176/acyl CoA reductase family protein [Populus trichocarpa]	0	-5.37314	-4.87329	-4.32874
maker-scaffold00954-snap-gene-0.34	gi|645241816|ref|XP_008227257.1|/0/PREDICTED: F-box protein At2g26850-like [Prunus mume]	0	1.45737	0	1.05447
snap_masked-scaffold01260-abinit-gene-0.10	gi|470127849|ref|XP_004299872.1|/7.79481e-32/PREDICTED: peroxisomal membrane protein 13 isoform X2 [Fragaria vesca subsp. vesca]	0	1.07884	0	0
maker-scaffold07863-augustus-gene-0.13	gi|167374779|gb|ABZ79222.1|/1.89331e-111/alcohol dehydrogenase [Prunus armeniaca]	0	-2.63325	-1.68872	-2.31555
maker-scaffold00166-augustus-gene-1.38	gi|470134758|ref|XP_004303205.1|/3.18407e-59/PREDICTED: protein Mpv17 isoform X2 [Fragaria vesca subsp. vesca]	0	-1.00615	0	0
maker-scaffold05185-augustus-gene-0.8	gi|566188025|ref|XP_002313667.2|/5.83267e-143/acyl CoA reductase family protein [Populus trichocarpa]	0	-7.75266	-6.01569	-5.87819
snap_masked-scaffold39965-abinit-gene-0.2	gi|985437530|ref|XP_015383350.1|/4.11457e-152/PREDICTED: xanthine dehydrogenase 1 isoform X2 [Citrus sinensis]	0	1.37642	1.34067	1.70574
augustus_masked-scaffold00075-abinit-gene-1.2	gi|511537404|gb|AGN88923.1|/8.85042e-23/chloroplast iron superoxide dismutase 7a [Litchi chinensis]	0	-1.62971	-1.34435	-1.76
maker-scaffold03928-snap-gene-0.21	gi|595824573|ref|XP_007205258.1|/3.95541e-172/hypothetical protein PRUPE_ppa006298mg [Prunus persica]	0	1.37891	0	1.24032
maker-scaffold02306-snap-gene-0.25	gi|595862645|ref|XP_007211442.1|/2.18142e-142/hypothetical protein PRUPE_ppa007209mg [Prunus persica]	0	1.67065	1.21958	2.12793
maker-scaffold05755-augustus-gene-0.17	gi|225470747|ref|XP_002267459.1|/0/PREDICTED: oxalate--CoA ligase-like [Vitis vinifera]	0	1.47999	1.91219	1.97713
maker-scaffold00198-snap-gene-1.28	gi|951018511|ref|XP_014511821.1|/3.46963e-165/PREDICTED: uncharacterized protein LOC106770531 [Vigna radiata var. radiata]	0	1.33056	1.11561	3.07878
maker-scaffold05107-snap-gene-0.19	gi|596219747|ref|XP_007224049.1|/0/hypothetical protein PRUPE_ppa015228mg [Prunus persica]	0	-5.0724	-3.42071	-4.82943
maker-scaffold15738-snap-gene-0.4	gi|595963487|ref|XP_007217018.1|/0/hypothetical protein PRUPE_ppa002006mg [Prunus persica]	0	1.19546	0	1.36144
maker-scaffold16547-snap-gene-0.3	gi|645238829|ref|XP_008225860.1|/6.07433e-124/PREDICTED: peroxisomal 2,4-dienoyl-CoA reductase-like [Prunus mume]	0	-2.1649	-1.95738	-2.21904
maker-scaffold09947-snap-gene-0.5	gi|566188025|ref|XP_002313667.2|/1.18108e-57/acyl CoA reductase family protein [Populus trichocarpa]	0	-8.633	-5.49835	-9.45612
augustus_masked-scaffold06761-abinit-gene-0.3	gi|658043495|ref|XP_008357385.1|/0/PREDICTED: subtilisin-like protease [Malus domestica]	0	1.85402	1.65102	1.31365
maker-scaffold04504-augustus-gene-0.13	gi|641837315|gb|KDO56270.1|/4.456e-124/hypothetical protein CISIN_1g022699mg [Citrus sinensis]	0	1.04305	0	0
maker-scaffold02135-snap-gene-0.33	gi|596147541|ref|XP_007222689.1|/7.09377e-151/hypothetical protein PRUPE_ppa008653mg [Prunus persica]	0	-1.37492	-1.34789	-1.7232
maker-scaffold05031-augustus-gene-0.11	gi|645233187|ref|XP_008223222.1|/3.2661e-163/PREDICTED: bifunctional epoxide hydrolase 2-like [Prunus mume]	0	1.77584	1.30831	1.38133
maker-scaffold00909-augustus-gene-0.35	gi|823174055|ref|XP_012485655.1|/2.65622e-163/PREDICTED: fatty acyl-CoA reductase 2 [Gossypium raimondii]	0	0	2.43563	5.02989
augustus_masked-scaffold02768-abinit-gene-0.4	gi|590671608|ref|XP_007038379.1|/7.73451e-106/Peroxisomal membrane protein 11B [Theobroma cacao]	0	0	1.16531	1.83723
maker-scaffold00068-snap-gene-0.50	gi|802675518|ref|XP_012081868.1|/0/PREDICTED: peroxisome biogenesis protein 5 [Jatropha curcas]	0	0	0	1.01287
snap_masked-scaffold20313-abinit-gene-0.1	gi|645227094|ref|XP_008220348.1|/0/PREDICTED: subtilisin-like protease [Prunus mume]	0	0	0	-1.57138
augustus_masked-scaffold08414-abinit-gene-0.1	gi|694438154|ref|XP_009346066.1|/2.45967e-41/PREDICTED: bifunctional epoxide hydrolase 2-like isoform X2 [Pyrus x bretschneideri]	0	0	0	3.0254
maker-scaffold11933-augustus-gene-0.2	gi|703142773|ref|XP_010107837.1|/3.22722e-150/Epoxide hydrolase 2 [Morus notabilis]	0	0	0	3.45121
maker-scaffold08510-snap-gene-0.17	gi|595817804|ref|XP_007204263.1|/0/hypothetical protein PRUPE_ppa001798mg [Prunus persica]	0	0	0	-1.63636
maker-scaffold17846-augustus-gene-0.3	gi|823220690|ref|XP_012443046.1|/0/PREDICTED: peroxisomal (S)-2-hydroxy-acid oxidase isoform X2 [Gossypium raimondii]	0	0	0	1.19469
maker-scaffold03055-augustus-gene-0.23	gi|723679917|ref|XP_010317659.1|/5.51736e-70/PREDICTED: peroxisomal membrane protein PMP22-like isoform X1 [Solanum lycopersicum]	0	0	0	-1.05099
maker-scaffold03993-snap-gene-0.23	gi|951018511|ref|XP_014511821.1|/0/PREDICTED: uncharacterized protein LOC106770531 [Vigna radiata var. radiata]	0	0	0	1.12636
maker-scaffold10344-snap-gene-0.10	gi|703078670|ref|XP_010090953.1|/1.87692e-87/Dehydrogenase/reductase SDR family member 4 [Morus notabilis]	0	0	0	1.75687
maker-scaffold07433-snap-gene-0.12	gi|703080891|ref|XP_010091543.1|/1.05797e-68/Peroxisomal membrane protein 11C [Morus notabilis]	0	0	0	1.33764
maker-scaffold11948-augustus-gene-0.6	gi|747044938|ref|XP_011091593.1|/5.67605e-38/PREDICTED: peroxisomal membrane protein 11C [Sesamum indicum]	0	0	0	1.32901
maker-scaffold00657-snap-gene-0.35	gi|854930195|gb|AKN79290.1|/8.5458e-111/superoxide dismutase 5 [Betula platyphylla]	0	0	0	1.56012
maker-scaffold11676-snap-gene-0.6	gi|571446737|ref|XP_006577175.1|/0/PREDICTED: long chain acyl-CoA synthetase 1-like [Glycine max]	0	0	0	-1.58727
maker-scaffold01742-snap-gene-0.22	gi|596295299|ref|XP_007226981.1|/0/hypothetical protein PRUPE_ppa002255mg [Prunus persica]	0	0	0	-1.12298

## Sheet: WRKY
Gene ID	DES	log2Ratio(HL_Gall_A/HL_CK)	log2Ratio(HL_Gall_B/HL_CK)	log2Ratio(HL_Gall_C/HL_CK)	log2Ratio(HL_Gall_D/HL_CK)
maker-scaffold01373-augustus-gene-0.36	gi|422940481|gb|AFX83946.1|/6.95871e-86/WRKY super family protein [Hevea brasiliensis]	1.68461	1.91981	1.66191	1.4287
maker-scaffold05412-augustus-gene-0.21	gi|645247734|ref|XP_008229974.1|/3.40135e-72/PREDICTED: probable WRKY transcription factor 31 [Prunus mume]	1.67842	2.08625	2.80843	3.93999
maker-scaffold01178-augustus-gene-0.35	gi|702249877|ref|XP_010060258.1|/1.87047e-73/PREDICTED: probable WRKY transcription factor 27 isoform X1 [Eucalyptus grandis]	2.36257	0	0	0
maker-scaffold01816-augustus-gene-0.19	gi|224082564|ref|XP_002306743.1|/7.93228e-96/hypothetical protein POPTR_0005s22480g [Populus trichocarpa]	1.04801	1.37667	1.16549	2.90263
maker-scaffold01735-augustus-gene-0.32	gi|470133838|ref|XP_004302766.1|/6.73486e-77/PREDICTED: probable WRKY transcription factor 49 [Fragaria vesca subsp. vesca]	-1.23317	0	0	0
maker-scaffold00097-augustus-gene-1.22	gi|731385925|ref|XP_010648680.1|/5.63845e-56/PREDICTED: WRKY transcription factor 18-like [Vitis vinifera]	3	0	0	4.84169
maker-scaffold01162-augustus-gene-0.26	gi|225432004|ref|XP_002279385.1|/6.5606e-62/PREDICTED: probable WRKY transcription factor 48 [Vitis vinifera]	1.06592	0	0	1.35246
maker-scaffold04189-snap-gene-0.19	gi|590691967|ref|XP_007043929.1|/5.85297e-57/WRKY DNA-binding protein 75 [Theobroma cacao]	1.72599	2.77905	2.42735	3.7994
maker-scaffold07078-augustus-gene-0.14	gi|422940483|gb|AFX83947.1|/1.66725e-103/WRKY super family protein [Hevea brasiliensis]	1.10297	0	0	1.96339
maker-scaffold16189-augustus-gene-0.2	gi|566203346|ref|XP_002320852.2|/1.49011e-127/hypothetical protein POPTR_0014s09190g [Populus trichocarpa]	1.14476	0	0	1.83202
maker-scaffold06585-augustus-gene-0.9	gi|590626312|ref|XP_007026134.1|/1.83205e-173/WRKY family transcription factor [Theobroma cacao]	1.5673	1.48402	1.00918	2.28506
maker-scaffold00269-snap-gene-0.33	gi|590683325|ref|XP_007041569.1|/2.91538e-124/WRKY DNA-binding protein 9, putative isoform 1 [Theobroma cacao]	1.49311	0	0	0
maker-scaffold00678-augustus-gene-0.21	gi|719988832|ref|XP_010252466.1|/1.82058e-105/PREDICTED: probable WRKY transcription factor 31 [Nelumbo nucifera]	0	-2.54487	-2.02326	-3.59047
maker-scaffold08299-augustus-gene-0.10	gi|590720350|ref|XP_007051308.1|/1.72031e-158/WRKY family transcription factor, putative [Theobroma cacao]	0	1.47104	1.75291	3.51284
maker-scaffold00281-snap-gene-0.36	gi|526118220|ref|NP_001268218.1|/1.19432e-44/WRKY-type DNA binding protein 1 [Vitis vinifera]	0	2.77337	1.38262	3.30581
maker-scaffold12041-augustus-gene-0.11	gi|731395672|ref|XP_002270750.3|/1.70264e-68/PREDICTED: probable WRKY transcription factor 65 [Vitis vinifera]	0	3.08151	2.52732	3.91982
augustus_masked-scaffold08006-abinit-gene-0.0	gi|590630168|ref|XP_007027196.1|/0/WRKY family transcription factor family protein [Theobroma cacao]	0	-1.06994	0	0
maker-scaffold22344-augustus-gene-0.2	gi|567914457|ref|XP_006449542.1|/2.05001e-89/hypothetical protein CICLE_v10016229mg [Citrus clementina]	0	1.32741	1.50979	2.53566
maker-scaffold03566-snap-gene-0.12	gi|225453346|ref|XP_002270527.1|/6.47801e-96/PREDICTED: probable WRKY transcription factor 12 [Vitis vinifera]	0	1.07856	0	0
maker-scaffold06655-augustus-gene-0.12	gi|743812932|ref|XP_011019388.1|/2.02776e-40/PREDICTED: probable WRKY transcription factor 50 [Populus euphratica]	0	-1.12029	-1.25154	1.73513
maker-scaffold01917-snap-gene-0.27	gi|743837908|ref|XP_011025588.1|/1.17838e-62/PREDICTED: probable WRKY transcription factor 51 [Populus euphratica]	0	1.78863	1.58329	3.423
maker-scaffold02441-augustus-gene-0.13	gi|743915906|ref|XP_011001918.1|/1.09889e-107/PREDICTED: probable WRKY transcription factor 30 [Populus euphratica]	0	0	1.236	0
maker-scaffold00097-snap-gene-1.26	gi|567916574|ref|XP_006450293.1|/6.0171e-75/hypothetical protein CICLE_v10008930mg [Citrus clementina]	0	0	0	1.00663
maker-scaffold23759-augustus-gene-0.2	gi|823126530|ref|XP_012489334.1|/1.19033e-48/PREDICTED: probable WRKY transcription factor 31 [Gossypium raimondii]	0	0	0	1.03011
augustus_masked-scaffold01416-abinit-gene-0.6	gi|743825422|ref|XP_011022522.1|/7.11543e-120/PREDICTED: probable WRKY transcription factor 41 [Populus euphratica]	0	0	0	1.61395
augustus_masked-scaffold14918-abinit-gene-0.1	gi|629080920|gb|KCW47365.1|/4.77259e-29/hypothetical protein EUGRSUZ_K01151 [Eucalyptus grandis]	0	1.06542	0	1.33967
maker-scaffold04858-snap-gene-0.9	gi|743914100|ref|XP_011000970.1|/1.38169e-62/PREDICTED: probable WRKY transcription factor 75 [Populus euphratica]	0	0	0	9.97776
maker-scaffold01493-augustus-gene-0.32	gi|590667552|ref|XP_007037253.1|/4.86549e-86/WRKY DNA-binding protein 72, putative [Theobroma cacao]	0	0	0	3.04669
maker-scaffold01425-augustus-gene-0.41	gi|590721727|ref|XP_007051697.1|/2.17218e-53/WRKY DNA-binding protein 56 [Theobroma cacao]	0	0	0	6.77698
maker-scaffold09377-augustus-gene-0.7	gi|590591423|ref|XP_007017012.1|/0/WRKY DNA-binding protein 33 isoform 1 [Theobroma cacao]	0	0	0	1.24132
maker-scaffold02524-snap-gene-0.28	gi|590720350|ref|XP_007051308.1|/1.83436e-51/WRKY family transcription factor, putative [Theobroma cacao]	0	0	0	2.42742

[truncated: 1 more sheets: Phenylpropanoid biosynthesis]
